# Supplementary material for: Increased AID results in mutations at the CRLF2 locus implicated in Latin American ALL health disparities
Source: Nat Commun. 2024 Jul 27;15:6331. doi: 10.1038/s41467-024-50537-0 (PMC11283463; doi:10.1038/s41467-024-50537-0)
Supplement: Supplementary file 4 — Supplementary Data 1 [file 41467_2024_50537_MOESM4_ESM.xlsx]

## Sheet: Amplicon Sequencing Primers
Amplicon Sequencing Primers	Sequence 5’  3’
CRLF2 Forward Primer	ACACTCTTTCCCTACACGACGCTCTTCCGATCT†
	CCTACCCTTGATTTACCATC
CRLF2 Reverse Primer	GACTGGAGTTCAGACGTGTGCTCTTCCGATCT†
	TCTAATGTGAACTGTTATTGAC
BCL2 Forward Primer	ACACTCTTTCCCTACACGACGCTCTTCCGATCT†
	TTAGAGAGTTGCTTTACGTG
BCL2 Reverse Primer	GACTGGAGTTCAGACGTGTGCTCTTCCGATCT†
	TTACTTCTAAAGCAGCTTGG
†Illumina partial adapter sequences.

## Sheet: Single Guide RNA Oligos
sgRNAs	Sequence 5’  3’
sgCRLF2-1 Forward Oligo	CACCGAAATCCTGGAGATCCACGA
sgCRLF2-1 Reverse Oligo	AAACTCGTGGATCTCCAGGATTTC
sgCRLF2-3 Forward Oligo	CACCGAGTCTTTGTAGTTGCCTTCG
sgCRLF2-3 Reverse Oligo	AAACCGAAGGCAACTACAAAGACTC

## Sheet: RT-qPCR Primers
RT-qPCR Primers	Sequence 5’  3’
AICDA Forward Primer	TGAAGAGGCGTGACAGTGCTAC
AICDA Reverse Primer	GAGATGTAGCGGAGGAAGAGCA
CRLF2 Forward Primer	AAGCGACTGGTCAGAGGTGACA
CRLF2 Reverse Primer	GAGGAGAGACACCATCAGAAGG
18S Forward Primer	CGCCGCTAGAGGTGAAATTC
18S Reverse Primer	CGAACCTCCGACTTTCGTTCT

## Sheet: dPCR Primers and Probes
dPCR Primers	Sequence 5’  3’
CRLF2 Forward Primer	AAAGTGTGGAGTTATTCCAAAGAAA
CRLF2 Reverse Primer	GTAACAAACACACCAAGCTGAG
BCL2 Forward Primer	AGTTGCTTTACGTGGCCT
BCL2 Reverse Primer	GCATACTGCAAACTGACTCC
dPCR Probes	Sequence 5’  3’
CRLF2 FAM Probe‡	/56-FAM/AACA+T+C+G+TGAC+CAG/3IABkFQ/
CRLF2 TAMRA Probe	/56-TAMN/AT+CC+A+C+GAAG+GCA/3IAbRQSp/
CRLF2 Cy5 Probe	/5Cy5/CAG+CT+T+C+G+TCTA+TG/3IAbRQSp/
CRLF2 SUN Probe	/5SUN/A+CT+AT+GAA+G+G+GA/3IABkFQ/
BCL2 FAM Probe	/56-FAM/CTCC+CC+GG+CGG/3IABkFQ/
BCL2 Cy5 Probe	/5Cy5/C+TTAC+G+CT+CCAC+CAAG/3IAbRQSp/
BCL2 HEX Probe	/5HEX/AG+C+ACA+G+GA+T+TG/3IABkFQ/
‡Nucleotides proceeded by a “+” indicate a locked nucleic acid

## Sheet: HTGTS Primers
HTGTS primers	Sequence 5’  3’
IGHM-6 Biotin Primer	/5Biosg/TGCTTTGGCCTCAATTCCAG
IGHM-6 Nested Primer	ACTCTTTCCCTACACGACGCTCTTCCGATCT†
	GCCACTTCAAACATATCCTGTC
IGHM-1 Biotin Primer	/5Biosg/AATGGTCAGCCCACCAGACC
IGHM1 Nested Primer	ACTCTTTCCCTACACGACGCTCTTCCGATCT†
	GCTGGCTTCCATCTTTTGTC
†Illumina partial adapter sequences.
