# Supplementary material for: Increased AID results in mutations at the CRLF2 locus implicated in Latin American ALL health disparities
Source: Nat Commun. 2024 Jul 27;15:6331. doi: 10.1038/s41467-024-50537-0 (PMC11283463; doi:10.1038/s41467-024-50537-0)
Supplement: Supplementary file 5 — Supplementary Data 2 [file 41467_2024_50537_MOESM5_ESM.xlsx]

## Sheet: DEGs changed with PH status
Supplementary Table 3. Differntially Expressed Genes in Ph-like vs Ph+ ALL Patients
Row.names	gene_symbol	log2FoldChange	pvalue	baseMean	padj	Ph+-1	Ph-like-2	Ph+-4	ALL-1	Ph+-2	Ph-like-1
CHN1	CHN1	7.07754	1.42252e-26	452.298	2.81446e-22	606	10	970	6	1300	3
STON2	STON2	6.56865	8.66718e-24	420.885	8.57401e-20	426	7	1320	11	873	8
EPHA7	EPHA7	-6.60773	2.43959e-21	154.063	1.60891e-17	4	298	2	408	4	198
MLLT3	MLLT3	6.42112	5.77285e-20	576.233	2.85539e-16	869	4	1141	32	1645	7
ST18	ST18	10.0775	1.96109e-18	963.241	7.76004e-15	3509	1	263	0	2476	4
LOC440864	LOC440864	-7.55187	5.3747e-18	269.408	1.51912e-14	5	154	3	646	1	819
PTPRM	PTPRM	5.8614	4.77575e-18	371.114	1.51912e-14	734	18	394	8	1246	9
PLXNB1	PLXNB1	-3.74437	7.57615e-18	337.104	1.87368e-14	54	450	53	822	41	604
ARHGEF3	ARHGEF3	3.48895	3.95818e-17	525.918	8.70141e-14	1032	69	1141	98	876	86
LOC107985768	LOC107985768	-6.31107	6.9586e-17	247.055	1.37676e-13	3	394	14	524	2	509
LDC1P	LDC1P	-5.28116	1.024e-16	93.8716	1.8418e-13	4	191	5	197	6	142
MECOM	MECOM	7.68696	2.59797e-16	167.242	4.2834e-13	190	0	475	4	388	1
TNS3	TNS3	-4.01922	3.87869e-16	305.33	5.90307e-13	47	459	38	854	27	424
ESAM	ESAM	6.46239	7.66886e-16	247.605	1.08377e-12	399	2	285	3	914	11
CRLF2	CRLF2	-5.7013	9.15845e-16	2600.9	1.208e-12	169	4368	35	2706	112	7187
CRLF2-2	CRLF2-2	-5.74894	1.10849e-15	1976.71	1.37072e-12	130	3326	26	2042	76	5473
BLACE	BLACE	-7.95505	1.66742e-15	2504.29	1.94058e-12	5	5667	7	1047	55	6682
HRK	HRK	-6.22959	4.76627e-15	316.501	5.23892e-12	12	800	11	245	3	647
CDYL2	CDYL2	6.08704	5.1962e-15	391.044	5.41088e-12	544	6	1414	25	426	5
LINC01226	LINC01226	-6.44863	1.17689e-14	289.944	1.16424e-11	15	772	1	477	5	357
LINC00114	LINC00114	-6.34119	3.24399e-14	457.795	3.0563e-11	2	1249	21	969	12	361
ZNF185	ZNF185	4.56484	5.54766e-14	242.308	4.98911e-11	543	17	210	24	760	17
DUSP5	DUSP5	5.90059	6.80977e-14	1457.71	5.85788e-11	1440	37	6191	35	1149	65
CD34	CD34	3.983	7.80507e-14	5038.24	6.4343e-11	15280	499	5587	902	9443	409
CYYR1	CYYR1	8.2595	9.00788e-14	498.496	7.12883e-11	1019	0	371	11	1867	0
CCN3	CCN3	6.95226	1.18173e-13	150.205	8.99252e-11	382	4	418	3	126	0
CLEC9A	CLEC9A	10.8637	1.7057e-13	176.362	1.2499e-10	462	0	74	0	620	0
ELFN1	ELFN1	-6.22209	1.41138e-12	189.414	9.9729e-10	1	88	7	705	8	397
PRDM8	PRDM8	2.99501	1.50201e-12	1199.36	1.02473e-09	2351	161	1914	319	2545	316
ATRNL1	ATRNL1	-7.11536	1.65414e-12	226.166	1.07902e-09	1	112	8	1058	1	307
LOC729945	LOC729945	-4.23144	1.69065e-12	87.3839	1.07902e-09	8	163	11	228	9	102
MARCKS	MARCKS	5.60771	3.45411e-12	1839.14	2.13561e-09	1794	26	5559	194	4006	26
GPR176	GPR176	-6.31141	8.45521e-12	321.44	4.92018e-09	11	128	2	1639	13	358
MTCL1	MTCL1	-4.97524	8.41821e-12	466.475	4.92018e-09	10	382	52	1645	28	816
PLAU	PLAU	3.60407	1.64392e-11	313.277	9.29285e-09	551	20	710	68	569	57
CHRDL1	CHRDL1	9.70157	2.3936e-11	78.8307	1.31548e-08	288	0	145	0	61	0
RIMS3	RIMS3	-3.54947	3.87755e-11	1082.52	2.07344e-08	248	2139	185	2203	102	1439
CFD	CFD	4.84811	4.55e-11	252.531	2.26672e-08	853	12	206	34	509	7
KLRF2	KLRF2	6.35323	4.44307e-11	688.333	2.26672e-08	1275	25	346	2	2868	17
LOC101927069	LOC101927069	5.297	4.58271e-11	55.0679	2.26672e-08	106	3	69	3	173	2
VCAN	VCAN	6.29211	1.60062e-10	688.463	7.72395e-08	1339	4	132	33	3043	18
PEAR1	PEAR1	4.8127	1.81526e-10	147.073	8.55115e-08	412	7	242	23	248	2
TFPI	TFPI	6.0048	2.86726e-10	120.095	1.31927e-07	111	0	382	10	251	2
MT1X	MT1X	-3.87212	3.75935e-10	223.971	1.69043e-07	35	229	12	671	46	391
DIPK1C	DIPK1C	-8.16676	4.6317e-10	134.817	2.03641e-07	2	134	0	732	1	32
BCL6B	BCL6B	3.38628	7.52463e-10	757.875	3.23641e-07	941	169	1636	104	1833	98
CHD7	CHD7	-3.60385	8.97951e-10	1460.57	3.77999e-07	215	2690	359	2411	115	2617
CFD-2	CFD-2	4.88499	1.09038e-09	204.811	4.49443e-07	700	7	156	31	418	5
INPP4B	INPP4B	4.54767	1.18865e-09	534.062	4.70439e-07	374	60	1799	46	1034	19
LOC400499	LOC400499	4.20728	1.18888e-09	338.326	4.70439e-07	575	20	234	39	1302	44
KYNU	KYNU	6.30242	1.31562e-09	128.908	5.10382e-07	459	1	29	6	340	3
PARD3	PARD3	6.31136	1.48492e-09	98.0995	5.64983e-07	27	3	306	2	282	2
CD24P4	CD24P4	-3.15566	1.54816e-09	751.849	5.7438e-07	215	1639	121	1408	147	828
LOC107985876	LOC107985876	-6.48713	1.56768e-09	490.575	5.7438e-07	10	2138	15	119	9	198
MYEF2	MYEF2	4.86531	1.66519e-09	118.576	5.99014e-07	298	7	332	14	81	3
TCL1A	TCL1A	-7.19674	1.81477e-09	2112.46	6.41164e-07	2	1216	81	9542	3	2944
NIBAN3	NIBAN3	-4.53694	2.0458e-09	6881.49	7.10107e-07	684	2991	757	12320	335	23829
GATA2	GATA2	5.41842	2.31511e-09	105.894	7.89731e-07	240	2	44	9	397	4
TRABD2A	TRABD2A	5.50415	2.5858e-09	339.814	8.67119e-07	152	18	1579	10	299	13
CDC42BPB	CDC42BPB	5.90464	2.67238e-09	177.81	8.81218e-07	106	0	611	14	381	5
GPA33	GPA33	5.56861	2.86977e-09	480.162	9.30794e-07	1300	26	84	22	1709	9
FNDC3B	FNDC3B	3.28231	4.13357e-09	291.052	1.31907e-06	469	22	470	94	758	53
FRG2EP	FRG2EP	10.0639	4.96291e-09	101.303	1.55859e-06	7	0	167	0	493	0
KRT18	KRT18	5.83961	5.40105e-09	39.4993	1.66969e-06	71	2	106	2	67	0
LRIG1-2	LRIG1-2	-3.0286	6.78957e-09	821.924	2.06664e-06	127	1772	210	1505	235	916
CXCL8	CXCL8	4.88135	7.40785e-09	1531.41	2.16136e-06	3977	84	4684	176	455	49
IL2RA	IL2RA	5.23621	7.2864e-09	1355.76	2.16136e-06	1512	15	1105	186	6119	34
ITGAX	ITGAX	2.81107	7.42849e-09	438.355	2.16136e-06	827	81	724	191	898	65
STYXL2	STYXL2	6.43043	7.96202e-09	90.9757	2.28302e-06	183	3	21	2	392	1
CLEC2A	CLEC2A	8.93813	9.18045e-09	90.582	2.59479e-06	83	0	38	0	484	1
AIF1L	AIF1L	6.25727	1.09405e-08	610.7	3.0487e-06	2049	8	42	37	1853	6
LOC101927723	LOC101927723	4.60636	1.66625e-08	54.5026	4.57872e-06	108	3	166	7	51	3
PITPNM2	PITPNM2	-3.96355	1.91694e-08	1001.14	5.19545e-06	80	778	226	3530	67	1635
CD24	CD24	-3.03996	2.08501e-08	7434.49	5.54042e-06	2150	17657	1383	12437	1596	7388
LOC105375593	LOC105375593	-6.22086	2.10023e-08	293.457	5.54042e-06	2	1059	1	189	23	272
PRR5L	PRR5L	3.47939	2.14359e-08	839.98	5.58038e-06	1615	69	2284	266	905	101
LRIG1	LRIG1	-3.07161	2.27569e-08	781.379	5.84733e-06	96	1628	196	1484	239	906
MPPED2	MPPED2	9.94541	2.53819e-08	93.3385	6.35671e-06	3	0	375	0	205	0
SERINC2	SERINC2	-3.91291	2.5069e-08	235.142	6.35671e-06	29	583	32	591	32	114
HPS4	HPS4	-3.12552	2.61933e-08	7347.09	6.47793e-06	1093	8246	2462	21813	1159	10558
CD72	CD72	-2.97287	2.74825e-08	538.43	6.71286e-06	125	421	113	1750	151	833
APCDD1	APCDD1	-4.3899	3.11931e-08	78.3851	7.52628e-06	10	125	3	68	10	223
P4HA2	P4HA2	-3.60069	4.70611e-08	190.809	1.12181e-05	25	186	44	267	22	565
SLC2A8	SLC2A8	6.35199	5.04901e-08	117.196	1.18922e-05	159	0	27	6	588	3
LINC00173	LINC00173	3.86365	6.30576e-08	202.01	1.46776e-05	673	19	124	22	421	34
CD151	CD151	3.14846	6.76259e-08	166.715	1.54691e-05	294	40	184	29	494	27
STAT4	STAT4	3.3756	6.8022e-08	214.845	1.54691e-05	216	28	617	65	399	23
TLE3	TLE3	2.9229	7.18157e-08	554.616	1.61463e-05	994	104	941	237	1195	59
GBP5	GBP5	2.90027	7.76835e-08	4512.25	1.72693e-05	8788	653	8621	767	7805	1638
DIRAS1	DIRAS1	-4.63576	8.23933e-08	273.146	1.81128e-05	12	301	44	230	9	944
SPSB4	SPSB4	9.64294	9.09607e-08	75.6719	1.97765e-05	313	0	2	0	176	0
FGF6	FGF6	3.23113	1.33048e-07	171.788	2.86126e-05	185	21	400	62	403	20
PARVB	PARVB	3.66185	1.38577e-07	217.296	2.94812e-05	341	22	312	69	650	10
CD109	CD109	2.57018	1.48384e-07	1065.11	3.12316e-05	1792	329	1504	405	2566	171
HGSNAT	HGSNAT	4.01902	1.50449e-07	308.999	3.13329e-05	596	6	386	81	902	30
CRMP1	CRMP1	-8.21656	1.5587e-07	144.427	3.17927e-05	1	561	2	216	0	2
LOC101928152	LOC101928152	4.86805	1.54991e-07	52.1239	3.17927e-05	128	2	64	9	133	0
LOC105378626	LOC105378626	-5.15845	1.80237e-07	40.6989	3.602e-05	2	102	3	25	2	86
NPTX1	NPTX1	-6.69158	1.79467e-07	165.697	3.602e-05	2	4	5	968	3	162
BAG3	BAG3	4.31262	1.94346e-07	72.9527	3.84514e-05	290	6	73	5	77	9
NABP1	NABP1	3.28268	2.02786e-07	362.915	3.97239e-05	677	103	516	54	924	31
PWWP2B	PWWP2B	3.78201	2.28097e-07	130.671	4.42441e-05	344	24	86	15	361	11
CYTOR	CYTOR	4.56158	2.31931e-07	137.262	4.45511e-05	405	6	75	27	376	3
NRIP3	NRIP3	4.9053	2.58661e-07	32.4712	4.92079e-05	72	2	31	1	101	3
GRID2IP	GRID2IP	-3.36738	2.65463e-07	147.851	5.00209e-05	26	250	44	363	11	188
CCDC81	CCDC81	-3.78946	2.75908e-07	103.221	5.14985e-05	16	52	8	306	21	241
ATP1B1	ATP1B1	5.87703	2.981e-07	64.4153	5.51207e-05	268	0	29	6	110	1
BIVM	BIVM	3.20577	3.2419e-07	49.8843	5.93898e-05	77	10	81	8	131	10
ETS2	ETS2	-2.60157	3.27871e-07	13720.8	5.95131e-05	2814	28341	4394	24839	5182	14443
PTGIS	PTGIS	8.02458	3.3648e-07	156.713	6.05206e-05	139	0	6	4	909	0
CXCL2	CXCL2	7.34749	3.81107e-07	52.2425	6.79298e-05	154	0	148	2	19	0
DTX4	DTX4	-4.07378	4.00194e-07	779.347	7.06949e-05	103	164	83	2374	92	2077
ARPP21	ARPP21	-5.05374	4.4926e-07	1181.47	7.86602e-05	55	3742	128	2609	30	152
CELSR2	CELSR2	-2.77208	4.55367e-07	378.277	7.87461e-05	148	359	76	1149	83	545
LOX	LOX	6.0702	4.5771e-07	180.245	7.87461e-05	205	0	110	1	865	14
LINC02363	LINC02363	-5.63034	4.76567e-07	155.885	8.12834e-05	7	277	3	686	10	9
PCDH9	PCDH9	-5.94861	5.37972e-07	202.05	9.09725e-05	6	258	11	1047	3	8
SLAMF6	SLAMF6	3.65477	5.5728e-07	48.7747	9.34389e-05	124	5	103	13	57	4
TARP	TARP	4.61007	6.45479e-07	431.715	0.000107318	1427	32	175	69	1089	5
ALDH8A1	ALDH8A1	3.38431	6.57794e-07	67.7682	0.000108454	147	16	151	7	90	10
DUSP8	DUSP8	4.2436	6.86182e-07	317.72	0.000112199	481	14	1233	36	130	45
CCL3L3-2	CCL3L3-2	4.15587	8.63638e-07	122.974	0.000140058	281	11	391	18	44	10
RAB27B	RAB27B	4.02277	8.94624e-07	54.6871	0.000143904	63	6	190	4	66	8
CCL3L3	CCL3L3	4.16605	9.76373e-07	121.099	0.000155787	274	11	389	17	42	10
LOC105374869	LOC105374869	-4.71831	1.0638e-06	163.797	0.000168378	17	190	3	62	19	616
LOC105377535	LOC105377535	7.67532	1.0779e-06	19.3446	0.000169256	73	0	15	0	36	0
EPHA2	EPHA2	6.00081	1.2159e-06	78.7477	0.000189422	104	2	6	2	410	3
LGALS2	LGALS2	8.33833	1.25411e-06	30.6161	0.000193791	39	0	6	0	160	0
RAB29	RAB29	2.20994	1.26354e-06	154.047	0.000193791	329	49	201	60	279	51
CCL3L3-3	CCL3L3-3	4.06964	1.28865e-06	113.688	0.000196122	260	11	358	17	42	10
LOC107984703	LOC107984703	-5.19333	1.30616e-06	36.2375	0.00019727	0	56	5	131	1	32
TRIM16	TRIM16	5.73731	1.36624e-06	967.512	0.000204781	1564	8	30	44	4759	56
EXT1	EXT1	4.38824	1.3771e-06	57.967	0.000204856	80	5	218	9	42	2
FAM43A	FAM43A	-3.16929	1.42561e-06	261.86	0.000207411	77	377	54	904	34	189
HLA-DQB1-6	HLA-DQB1-6	4.27414	1.42572e-06	167.829	0.000207411	309	31	283	2	431	10
SH3RF3	SH3RF3	-4.52908	1.41791e-06	214.342	0.000207411	14	520	18	686	25	28
LINC01874	LINC01874	7.53506	1.46385e-06	34.359	0.000211404	41	0	148	1	20	0
MIR155HG	MIR155HG	2.43582	1.48685e-06	323.425	0.00021317	532	107	701	76	486	102
TRIM2	TRIM2	-3.5224	1.50288e-06	39.5014	0.000213917	7	32	8	118	5	75
DBNDD1	DBNDD1	-4.47945	1.54543e-06	118.248	0.000218402	6	417	7	62	20	112
PVR	PVR	5.72769	1.61521e-06	73.2735	0.000226645	233	0	18	8	219	1
PTPRK	PTPRK	-6.69265	1.65699e-06	291.914	0.00023087	4	8	13	1602	0	364
TCL1B	TCL1B	-7.42504	1.70752e-06	14.8813	0.000236247	0	23	0	53	0	16
DUSP8-3	DUSP8-3	4.30174	1.71978e-06	413.108	0.000236291	619	13	1627	43	154	63
LEF1	LEF1	-2.28507	1.81762e-06	3654.1	0.000248012	871	6483	1560	6991	1521	4171
CLEC10A	CLEC10A	7.78676	1.84262e-06	20.8877	0.0002497	55	0	8	0	74	0
GPC6	GPC6	8.5321	1.89095e-06	68.3878	0.000254506	377	0	3	1	55	0
CCL3L1	CCL3L1	4.31566	2.06672e-06	110.04	0.00027443	332	8	288	12	27	11
DUSP8-2	DUSP8-2	4.28104	2.06629e-06	418.581	0.00027443	623	15	1664	44	141	63
CYP2S1	CYP2S1	7.48032	2.1229e-06	33.037	0.0002794	62	0	11	1	145	0
DTHD1	DTHD1	5.48699	2.13239e-06	135.493	0.0002794	499	9	308	7	13	1
HGF	HGF	3.77034	2.40594e-06	401.331	0.000313168	1762	51	280	79	328	34
CD4	CD4	2.81463	2.53312e-06	104.524	0.000327167	117	18	193	45	278	17
KIAA1217	KIAA1217	7.05101	2.5631e-06	64.3567	0.000327167	56	0	5	2	370	1
PRUNE2	PRUNE2	3.92283	2.55061e-06	212.013	0.000327167	443	18	130	9	730	46
LINC01250	LINC01250	-8.19112	2.63017e-06	25.3712	0.000333577	0	13	0	11	0	118
PKIG	PKIG	-3.64253	2.64785e-06	257.202	0.000333679	38	91	28	484	57	849
LINC02580	LINC02580	-6.00219	2.73318e-06	41.7853	0.000337098	2	162	2	25	0	27
MAFB	MAFB	3.25282	2.73768e-06	69.8501	0.000337098	170	17	148	8	78	12
TNFRSF10A	TNFRSF10A	3.60528	2.74313e-06	219.17	0.000337098	374	28	759	30	110	38
VPREB3	VPREB3	-2.80905	2.71249e-06	1258.18	0.000337098	347	1346	127	2793	552	2455
FAM13A	FAM13A	3.6027	2.76812e-06	570.407	0.00033807	416	92	2253	115	571	49
HLA-DQB1-2	HLA-DQB1-2	4.13567	2.8638e-06	163.702	0.00034761	293	32	278	2	422	12
FSTL4	FSTL4	-4.96668	2.91451e-06	46.4726	0.000347727	1	13	6	167	2	107
MROCKI	MROCKI	5.76178	2.92962e-06	120.082	0.000347727	137	3	22	11	632	0
SHTN1	SHTN1	7.28906	2.898e-06	14.7929	0.000347727	19	0	24	0	53	0
TUNAR	TUNAR	-5.38921	2.93507e-06	40.875	0.000347727	0	14	4	178	2	69
PTPRK-2	PTPRK-2	-6.58093	2.95854e-06	301.957	0.000348421	5	7	14	1658	0	376
AEBP1	AEBP1	-4.61455	3.05178e-06	2985.77	0.000356056	78	1848	586	5416	45	9699
TGFBI	TGFBI	3.89989	3.05936e-06	33.5201	0.000356056	54	7	61	4	86	1
S100A10	S100A10	3.76921	3.19541e-06	289.772	0.000369715	174	47	269	33	1347	32
LOC105374301	LOC105374301	-3.47236	3.24423e-06	113.514	0.00037318	13	199	13	375	35	66
LOC105374297-6	LOC105374297-6	-3.01134	3.31269e-06	158.658	0.000378853	27	234	22	495	65	140
PLEKHG4	PLEKHG4	3.29062	3.34915e-06	127.436	0.000380821	381	10	89	34	276	28
BTBD6	BTBD6	-2.80965	3.61259e-06	433.052	0.000408429	88	1003	167	677	83	456
VENTX	VENTX	-3.06566	3.75961e-06	120.826	0.000422635	25	265	12	227	47	127
LOC107985253	LOC107985253	3.57348	3.80333e-06	55.3224	0.000424142	153	9	64	15	110	2
PROM1	PROM1	3.97883	3.81588e-06	166.176	0.000424142	225	7	211	54	583	5
SYT1	SYT1	-4.96949	3.8785e-06	132.89	0.000428693	24	216	1	450	1	126
ROBO3	ROBO3	3.31589	4.19775e-06	182.403	0.000456374	522	41	148	46	398	11
SLC52A3	SLC52A3	7.60552	4.19814e-06	18.424	0.000456374	59	0	7	0	54	0
XPNPEP2	XPNPEP2	-2.72316	4.16978e-06	112.434	0.000456374	36	141	29	366	29	102
LOC105374298-2	LOC105374298-2	-3.63535	4.75669e-06	714.727	0.000511474	46	684	123	3258	173	397
TSPAN32	TSPAN32	2.4514	4.73084e-06	693.484	0.000511474	1625	177	956	143	1152	287
HLA-DOB-4	HLA-DOB-4	3.30436	4.90321e-06	331.355	0.000518652	384	21	716	40	820	115
JPH4	JPH4	3.75902	4.87188e-06	101.088	0.000518652	211	20	65	16	340	4
LOC105374298	LOC105374298	-3.6402	4.89189e-06	649.87	0.000518652	39	642	113	2925	158	368
LOC107986176	LOC107986176	-3.09721	4.92831e-06	66.8253	0.000518652	15	124	10	187	20	49
MS4A1	MS4A1	-3.40506	5.02466e-06	2304.46	0.000525994	516	1798	524	2345	200	7879
GALNT3	GALNT3	3.10801	5.24838e-06	429.394	0.000546522	934	47	340	189	1229	49
CCL3-2	CCL3-2	4.15185	5.33212e-06	188.6	0.000552335	413	17	643	23	37	19
MCTP1	MCTP1	2.81081	5.49864e-06	193.107	0.000566617	285	25	240	95	572	32
HLA-DQB1-7	HLA-DQB1-7	3.56093	5.74488e-06	4277.74	0.000587373	5543	1102	7892	640	11903	124
OSMR	OSMR	5.49875	5.75943e-06	532.13	0.000587373	191	25	2894	13	37	26
RNF220	RNF220	1.94649	5.86065e-06	1356.37	0.00059463	2310	311	2188	736	2353	636
LOC105374297-5	LOC105374297-5	-3.04625	5.90332e-06	202.864	0.000595904	31	276	27	678	85	173
LOC105374297-3	LOC105374297-3	-3.04242	5.99928e-06	202.384	0.000602517	31	275	27	676	85	173
INSR	INSR	-2.87996	6.07414e-06	2066.93	0.000606954	665	5031	590	3626	294	1658
OLFML2A	OLFML2A	3.16806	6.6559e-06	487.313	0.000661743	1030	162	902	77	848	30
HLA-DQA2-5	HLA-DQA2-5	5.14705	6.80086e-06	230.713	0.000672775	363	29	458	0	615	3
LOC105374298-4	LOC105374298-4	-3.56085	6.9832e-06	1052.84	0.000683973	78	1075	196	4774	253	507
LOC105374298-8	LOC105374298-8	-3.56085	6.9832e-06	1052.84	0.000683973	78	1075	196	4774	253	507
GREM1-4	GREM1-4	5.00649	7.09988e-06	580.507	0.000691976	1061	26	1737	88	710	0
ADARB2	ADARB2	-4.9304	7.30997e-06	20.0712	0.000706747	0	41	3	40	1	31
ZNF711	ZNF711	6.79203	7.32288e-06	192.093	0.000706747	5	0	1087	7	51	4
FGF16	FGF16	4.30095	7.41429e-06	46.5117	0.000708656	71	6	23	5	199	2
MYT1-2	MYT1-2	-5.61879	7.40926e-06	80.6113	0.000708656	4	292	5	138	1	4
LOC105374298-7	LOC105374298-7	-3.54517	7.68666e-06	969.567	0.000731156	72	1013	177	4361	242	464
SCN3A	SCN3A	-3.54528	8.00517e-06	718.372	0.00075781	143	1122	15	1604	215	1180
LOC220729	LOC220729	-2.54633	8.13568e-06	563.744	0.000766497	172	739	165	1857	188	413
HLA-DQA2-7	HLA-DQA2-7	5.07704	8.21277e-06	213.032	0.000770093	331	28	439	0	552	3
CDRT1	CDRT1	6.61623	8.47526e-06	104.546	0.000787244	51	0	5	6	646	1
PARD3B	PARD3B	7.06014	8.46131e-06	12.6429	0.000787244	21	0	39	0	19	0
GREM1	GREM1	4.94856	8.58218e-06	497.783	0.00078976	918	20	1465	83	624	0
GREM1-2	GREM1-2	4.89454	8.54278e-06	493.837	0.00078976	912	25	1454	79	613	0
CCL3	CCL3	4.11833	9.06918e-06	201.03	0.000830712	460	19	670	24	34	21
MGLL	MGLL	4.18492	9.11248e-06	335.413	0.000830831	710	15	63	29	1331	58
LOC100996637	LOC100996637	7.44866	9.2424e-06	32.4103	0.000834981	23	0	161	0	11	1
LOC105376413	LOC105376413	-6.46816	9.22596e-06	42.3045	0.000834981	1	182	1	6	1	23
PTGIR	PTGIR	3.91546	9.41903e-06	138.795	0.000847071	546	3	97	34	188	18
TPCN1	TPCN1	2.31407	9.56213e-06	152.736	0.000856049	193	30	275	55	345	66
DLC1	DLC1	4.78179	9.94263e-06	124.141	0.000886103	379	6	24	21	381	1
EMILIN2	EMILIN2	2.48254	1.01264e-05	365.199	0.00089442	672	127	341	120	998	73
FAM171A1	FAM171A1	-4.08707	1.01197e-05	80.4611	0.00089442	10	236	4	31	15	133
TSPAN4	TSPAN4	2.11925	1.01839e-05	117.835	0.000895507	225	32	157	45	231	52
KHDRBS2	KHDRBS2	6.86872	1.04175e-05	21.7142	0.000911997	12	0	42	0	86	1
GREM1-3	GREM1-3	4.94524	1.05208e-05	577.233	0.000912956	1066	25	1695	94	726	0
IRF4	IRF4	-3.47546	1.0494e-05	889.701	0.000912956	128	386	235	1285	94	3115
CCL3-3	CCL3-3	4.15095	1.07077e-05	192.583	0.000925117	439	17	647	22	30	21
LINC00951	LINC00951	-5.54201	1.13253e-05	30.925	0.000974224	0	19	4	66	0	96
VANGL1	VANGL1	4.37474	1.13911e-05	47.2975	0.000975638	135	0	32	10	126	4
LOC107985840	LOC107985840	-4.88573	1.15573e-05	47.5867	0.000985609	2	14	3	38	5	211
HLA-DQA2-3	HLA-DQA2-3	5.23372	1.19667e-05	315.213	0.00101614	519	38	554	0	901	3
LOC101929322	LOC101929322	-4.47817	1.21175e-05	29.2342	0.00102455	3	70	2	14	3	66
LOC107986127	LOC107986127	4.247	1.221e-05	31.7791	0.00102798	90	2	25	1	80	6
MYT1	MYT1	-5.31708	1.24153e-05	78.2933	0.00104084	5	290	5	122	2	4
LCT	LCT	3.33779	1.25122e-05	49.7805	0.00104453	108	10	60	15	124	2
AGAP1	AGAP1	2.96044	1.31388e-05	51.1174	0.00109223	50	7	93	16	149	12
HLA-DPB2-2	HLA-DPB2-2	4.94158	1.35161e-05	21.2253	0.0011189	15	1	43	2	75	1
LHFPL2	LHFPL2	2.75941	1.39407e-05	161.512	0.00114924	412	17	304	56	168	53
KCP	KCP	6.52761	1.40442e-05	67.2041	0.00115296	388	3	23	1	8	0
LOC105375924	LOC105375924	-4.86139	1.41418e-05	55.4575	0.00115618	6	197	0	64	6	27
ARHGEF10L	ARHGEF10L	6.38077	1.46727e-05	15.4921	0.00118975	31	0	23	1	45	0
LOC105371231	LOC105371231	6.1925	1.46554e-05	104.149	0.00118975	3	2	489	7	139	0
MYRF	MYRF	3.05861	1.4934e-05	98.1348	0.001206	154	24	112	9	303	25
CALCRL	CALCRL	7.47455	1.53743e-05	16.8252	0.00123651	5	0	31	0	74	0
HLA-DPB2	HLA-DPB2	4.96018	1.5813e-05	21.4853	0.00126664	14	1	42	2	79	1
ANTXR2	ANTXR2	1.83957	1.64363e-05	994.494	0.00131126	1629	482	1531	461	1794	310
LOC102724788	LOC102724788	5.48595	1.66018e-05	24.4034	0.00131914	94	1	15	0	44	2
TES	TES	4.51142	1.69761e-05	437.395	0.00134349	1181	22	1363	51	25	38
P2RY1	P2RY1	4.76928	1.71041e-05	96.0601	0.00134823	190	4	18	17	407	1
HLA-DQA2-8	HLA-DQA2-8	5.18125	1.72039e-05	319.388	0.00135071	546	40	537	0	917	3
LOC105378497	LOC105378497	-7.18514	1.7654e-05	12.5771	0.00138057	0	8	0	57	0	17
FCAR	FCAR	3.74657	1.78467e-05	21.9678	0.00138164	40	3	58	4	30	2
RTL8C	RTL8C	4.54355	1.77682e-05	64.1091	0.00138164	155	0	96	17	143	1
TCL6	TCL6	-5.23299	1.78772e-05	71.996	0.00138164	0	17	5	415	7	51
PRDM8-AS1	PRDM8-AS1	2.6344	1.83099e-05	159.291	0.00140957	194	57	328	25	351	40
TM4SF1	TM4SF1	7.0527	1.83973e-05	45.331	0.00141081	136	1	1	1	159	0
CLIP4	CLIP4	4.14218	1.90521e-05	89.0861	0.0014515	180	7	308	20	29	3
LOC105373991	LOC105373991	4.80284	1.90746e-05	32.0865	0.0014515	103	4	19	0	78	2
GRAMD4	GRAMD4	-2.84491	1.91603e-05	1356.98	0.00145244	424	1772	93	3600	567	1854
RIN3	RIN3	2.68006	1.96968e-05	836.984	0.00148741	1084	306	2318	214	1119	119
SDHAP1	SDHAP1	-2.07833	1.99534e-05	1390.72	0.00150105	484	1587	673	3893	525	1465
PLAUR	PLAUR	3.19614	2.00613e-05	396.611	0.00150346	796	28	867	202	590	29
OR13A1	OR13A1	-5.01805	2.02617e-05	187.421	0.00151275	0	300	31	187	3	529
CDCP1	CDCP1	6.85696	2.07236e-05	36.613	0.00154141	142	0	4	2	90	0
FZD8	FZD8	-5.37015	2.10593e-05	590.468	0.00156052	57	2011	25	1205	5	12
WAKMAR2	WAKMAR2	-2.61346	2.1333e-05	118.055	0.0015749	16	125	49	321	40	176
PPP1R27-2	PPP1R27-2	5.19286	2.14298e-05	29.8582	0.00157617	100	1	11	4	78	0
ENPP2	ENPP2	4.77828	2.17489e-05	293.858	0.00158783	142	1	612	7	1082	51
HLA-DQA2	HLA-DQA2	5.15891	2.17256e-05	329.525	0.00158783	560	42	553	0	950	3
LINC02458	LINC02458	8.00362	2.23173e-05	24.3089	0.00162333	3	0	130	0	14	0
LOC105374298-3	LOC105374298-3	-3.62608	2.24878e-05	570.814	0.00162975	36	549	119	2722	117	220
GOLGA8R	GOLGA8R	3.08961	2.27972e-05	1594.35	0.00164614	2208	285	1191	168	5991	482
CTSC	CTSC	3.9023	2.30229e-05	325.113	0.00165639	574	17	143	106	1297	12
GNG7	GNG7	-1.7612	2.38259e-05	2170.81	0.00170043	957	2876	767	4305	1464	2765
IL1B	IL1B	3.31543	2.3941e-05	643.825	0.00170043	1024	35	1412	320	1273	40
LOC105374298-5	LOC105374298-5	-3.61908	2.37249e-05	572.429	0.00170043	36	552	120	2727	118	220
LOC112268421	LOC112268421	-3.44469	2.39787e-05	381.999	0.00170043	57	232	39	315	113	1442
HLA-DOB-6	HLA-DOB-6	3.16915	2.46677e-05	432.282	0.00174303	506	29	923	48	1053	171
LOC105374298-6	LOC105374298-6	-3.61766	2.49121e-05	561.897	0.00175404	36	533	119	2692	114	214
ITIH3	ITIH3	-3.746	2.51583e-05	73.4926	0.00176509	3	119	10	46	20	211
LOC105373100	LOC105373100	4.5943	2.55319e-05	39.0514	0.00178497	25	3	180	3	23	3
KCNK3	KCNK3	-5.9056	2.71194e-05	142.517	0.00188583	1	581	6	161	8	1
THEM4	THEM4	3.93714	2.71651e-05	63.7607	0.00188583	29	4	123	18	237	3
GSDME	GSDME	-5.35576	2.75436e-05	79.6973	0.00190398	5	319	4	3	3	71
HLA-DOB-2	HLA-DOB-2	3.13165	2.77152e-05	394.436	0.00190398	464	29	843	43	951	159
HLA-DOB-5	HLA-DOB-5	3.25564	2.76262e-05	340.204	0.00190398	393	15	720	46	854	127
WFS1	WFS1	-4.37129	2.78634e-05	856.06	0.00190754	170	2564	32	2033	49	86
HLA-DQA2-2	HLA-DQA2-2	5.19218	2.80077e-05	307.502	0.0019108	542	39	473	0	916	2
LOC112268458	LOC112268458	-3.07279	2.83234e-05	558.625	0.0019257	64	623	153	2287	161	312
IGHJ3P-2	IGHJ3P-2	6.32101	2.89605e-05	25.6245	0.00196227	38	0	104	2	13	0
HLA-DOB	HLA-DOB	3.19259	2.94476e-05	448.029	0.00198847	503	24	1003	58	1066	174
GJB2	GJB2	-5.05847	2.97075e-05	38.3071	0.0019992	5	10	2	181	0	56
CXADR	CXADR	2.97411	3.03028e-05	63.2292	0.00203216	120	3	124	27	112	15
LOC105374570	LOC105374570	-3.36564	3.04028e-05	87.1466	0.00203216	19	253	22	119	7	65
PIK3AP1	PIK3AP1	-1.90547	3.12645e-05	1972.74	0.00208272	885	2383	526	3888	1279	2979
ANKRD33B	ANKRD33B	-3.12949	3.13705e-05	578.851	0.00208277	83	305	193	2481	95	633
LOC727978	LOC727978	-3.28431	3.15919e-05	141.468	0.00209045	20	237	30	517	34	48
ULK2	ULK2	3.78077	3.21847e-05	40.5922	0.00212258	139	5	37	11	66	1
CECR2	CECR2	-5.09207	3.37242e-05	262.428	0.00221672	27	468	13	5	7	887
PTPRD	PTPRD	3.94348	3.39168e-05	1228.57	0.002222	1085	10	3862	163	2285	280
UPP1	UPP1	3.01272	3.5057e-05	400.192	0.00228912	920	98	1086	100	194	58
TENM1	TENM1	3.34345	3.79384e-05	137.694	0.00246912	412	17	304	47	63	13
QPRT	QPRT	-2.279	3.84202e-05	286.627	0.00249228	81	323	73	405	163	646
HCAR1	HCAR1	6.68119	3.86517e-05	19.079	0.0024991	15	0	84	1	17	0
GOLGA8R-2	GOLGA8R-2	2.61973	3.98396e-05	1445.77	0.00256752	2140	290	1200	302	4803	566
FAM53B	FAM53B	-2.28306	3.99814e-05	2980.13	0.00256828	942	5874	1498	5528	736	2871
LOC105374297	LOC105374297	-2.98497	4.0292e-05	121.423	0.00257986	19	142	16	442	54	99
TDRG1	TDRG1	-5.36385	4.05987e-05	20.2804	0.00259111	1	11	2	32	0	73
GOLGA8K	GOLGA8K	2.98311	4.13631e-05	265.843	0.00262541	516	73	200	25	824	65
PLEK	PLEK	2.8203	4.14014e-05	1372.81	0.00262541	1491	144	2147	781	4143	182
LDOC1	LDOC1	-4.99801	4.17003e-05	48.3988	0.00263591	0	52	8	29	1	180
PRTFDC1	PRTFDC1	7.52084	4.22271e-05	34.0596	0.00266071	173	1	1	0	43	0
TMEM63C	TMEM63C	-4.93605	4.23633e-05	166.885	0.00266082	4	40	27	940	1	129
LOC107984951	LOC107984951	6.84734	4.31458e-05	10.909	0.00270139	32	0	27	0	9	0
ADAMTS14	ADAMTS14	4.64468	4.47976e-05	102.928	0.00278717	381	16	17	3	244	2
SCN4A	SCN4A	4.54912	4.4705e-05	587.076	0.00278717	360	29	2893	12	145	92
SEMA3F	SEMA3F	-3.97852	4.59399e-05	61.8175	0.00284928	9	75	11	285	3	19
LOC101927613	LOC101927613	6.2742	4.62372e-05	14.4564	0.00285876	14	0	44	0	32	1
ZBTB46	ZBTB46	2.71941	4.71715e-05	266.122	0.00290744	723	51	399	35	339	111
CKMT2	CKMT2	-2.67831	4.78941e-05	72.5403	0.00293693	14	170	26	94	22	85
CLIC5	CLIC5	-4.93684	4.80004e-05	100.962	0.00293693	5	266	10	314	5	2
LINC01106	LINC01106	6.82354	4.80953e-05	21.0145	0.00293693	4	0	50	1	81	0
LOC107987292	LOC107987292	-3.14017	4.83514e-05	52.4633	0.00294348	9	45	13	217	12	44
TTC26	TTC26	-2.22293	4.87079e-05	124.747	0.00295609	37	216	65	192	36	180
CORO2A	CORO2A	2.37524	4.90632e-05	131.674	0.00296855	205	44	224	67	276	17
HLA-DQA2-4	HLA-DQA2-4	5.07458	4.95607e-05	295.413	0.00298951	539	41	414	2	902	0
GOLGA8Q-3	GOLGA8Q-3	2.57649	5.19856e-05	1536.22	0.00312625	2317	308	1280	327	5013	628
TMEM51	TMEM51	4.95756	5.47659e-05	25.4732	0.00328346	99	1	12	4	48	0
LOC105379749	LOC105379749	5.92344	5.76024e-05	82.22	0.00344309	75	5	409	0	3	2
PDE4DIPP1	PDE4DIPP1	5.79617	5.85795e-05	78.4931	0.00349095	1	1	379	7	92	1
TRBV12-3-2	TRBV12-3-2	5.0984	6.07445e-05	27.5438	0.0036091	129	0	18	4	23	1
GNAZ	GNAZ	-3.7493	6.24494e-05	97.7958	0.00369929	18	44	20	115	4	368
GOLGA8O-2	GOLGA8O-2	2.95649	6.32872e-05	1823.88	0.00371554	2688	377	1228	199	6720	580
LINC01943	LINC01943	5.54637	6.31589e-05	37.5972	0.00371554	61	1	4	4	181	0
MYRIP	MYRIP	-4.96461	6.29544e-05	179.61	0.00371554	0	525	29	426	5	48
FCAR-10	FCAR-10	4.4382	6.49084e-05	20.7113	0.00372202	39	3	60	0	24	2
FCAR-11	FCAR-11	4.4382	6.49084e-05	20.7113	0.00372202	39	3	60	0	24	2
FCAR-12	FCAR-12	4.4382	6.49084e-05	20.7113	0.00372202	39	3	60	0	24	2
FCAR-13	FCAR-13	4.4382	6.49084e-05	20.7113	0.00372202	39	3	60	0	24	2
FCAR-8	FCAR-8	4.4382	6.49084e-05	20.7113	0.00372202	39	3	60	0	24	2
FCAR-9	FCAR-9	4.4382	6.49084e-05	20.7113	0.00372202	39	3	60	0	24	2
LOC105371600	LOC105371600	5.70976	6.40386e-05	17.0056	0.00372202	50	0	15	2	43	0
PLA2G2C	PLA2G2C	-4.39737	6.47102e-05	24.2227	0.00372202	2	61	2	9	3	53
TPK1-2	TPK1-2	3.25942	6.50907e-05	41.7468	0.00372202	133	6	73	13	31	5
ZNF239	ZNF239	6.07193	6.53429e-05	12.5507	0.00372567	21	0	35	1	22	0
NPR3	NPR3	3.68931	6.59553e-05	63.7072	0.00374815	23	8	222	16	125	4
RHEX	RHEX	5.52789	6.6116e-05	40.3383	0.00374815	91	2	1	2	170	1
RGS3	RGS3	3.13489	6.68881e-05	110.164	0.00378109	96	21	79	26	481	19
LINC00861	LINC00861	3.78514	6.73999e-05	108.183	0.00379917	72	21	476	12	66	8
LOC105376100	LOC105376100	-4.08695	6.78669e-05	14.1477	0.00381077	1	27	2	31	2	20
NHSL2	NHSL2	3.13237	6.81837e-05	104.219	0.00381077	131	15	289	48	167	5
PLA2R1	PLA2R1	6.07426	6.80089e-05	12.613	0.00381077	21	0	36	0	21	1
CMPK2	CMPK2	-1.99337	6.84534e-05	222.009	0.00381507	121	196	66	484	98	393
MANEAL	MANEAL	-2.98768	6.9626e-05	72.2253	0.00386952	6	68	19	257	27	82
VWA5B2	VWA5B2	-4.45038	7.02162e-05	41.2231	0.0038914	2	110	9	34	0	69
LINC01922	LINC01922	-6.06539	7.10036e-05	21.8464	0.00391968	0	20	2	113	0	10
PCSK4	PCSK4	-2.69248	7.11228e-05	57.6951	0.00391968	13	56	19	75	17	157
RTL8B	RTL8B	6.64012	7.14179e-05	9.442	0.00392501	32	0	13	0	15	0
PPP1R27	PPP1R27	5.09054	7.20553e-05	22.6221	0.00394907	75	1	8	3	60	0
IL15	IL15	4.14156	7.26342e-05	87.2899	0.0039698	51	13	408	11	42	3
LOC105376755	LOC105376755	-3.56254	7.42815e-05	20.4145	0.00404865	5	23	4	45	1	44
LOC105376101	LOC105376101	-4.83353	7.56019e-05	33.9561	0.0041093	0	81	7	52	0	51
CEACAM19	CEACAM19	4.98027	7.8298e-05	16.707	0.00424418	52	1	9	1	44	1
HMOX1	HMOX1	3.71755	7.94933e-05	66.3301	0.0042972	299	6	34	17	59	6
GOLGA8R-3	GOLGA8R-3	2.55088	7.99455e-05	2058.2	0.00430987	3041	473	1693	396	6779	831
LINC02256	LINC02256	1.62682	8.2071e-05	198.556	0.00441243	286	83	284	124	390	81
LOC105377139	LOC105377139	-2.87414	8.2468e-05	38.8393	0.00442176	14	77	4	81	12	41
CPZ	CPZ	5.78329	8.2896e-05	19.9333	0.00442482	57	1	6	0	65	1
LOC107986991	LOC107986991	-3.20422	8.29724e-05	35.7753	0.00442482	11	25	8	95	3	78
FCAR-3	FCAR-3	4.38983	8.37201e-05	20.0687	0.00442888	36	3	59	0	24	2
LOC105374297-4	LOC105374297-4	-2.97407	8.35544e-05	121.547	0.00442888	19	133	14	454	57	100
LOC105374297-8	LOC105374297-8	-2.97407	8.35544e-05	121.547	0.00442888	19	133	14	454	57	100
MID1	MID1	-5.86459	8.40605e-05	64.164	0.00443503	1	17	2	429	4	1
ABCB1	ABCB1	3.35063	8.58729e-05	87.9374	0.00447104	275	22	107	22	127	2
CSF1R	CSF1R	3.64702	8.52947e-05	166.048	0.00447104	260	12	34	32	730	30
DOCK6	DOCK6	4.40127	8.57845e-05	30.0485	0.00447104	12	2	27	3	152	3
LOC105374947	LOC105374947	2.64281	8.57528e-05	418.565	0.00447104	400	168	654	76	1282	74
PTGER2	PTGER2	2.45319	8.4974e-05	500.771	0.00447104	1039	159	827	263	822	48
ECE1	ECE1	2.3025	8.66485e-05	356.126	0.00449958	474	107	636	214	782	48
HDC	HDC	4.6914	8.72505e-05	118.508	0.00450718	183	1	18	26	561	3
SCML4	SCML4	-4.42218	8.7211e-05	1271.35	0.00450718	13	4507	298	985	32	919
RTL5	RTL5	3.55407	8.76271e-05	42.5612	0.00451485	124	11	38	7	90	1
MPP3	MPP3	5.67393	8.89381e-05	17.6263	0.0045705	60	1	8	1	44	0
LOC105378936	LOC105378936	-4.65272	8.97349e-05	57.3185	0.00459949	10	6	1	114	3	212
DEF8	DEF8	-2.15612	9.07537e-05	1160.24	0.00463969	319	1006	568	1770	457	2773
GOLGA8Q-2	GOLGA8Q-2	2.54126	9.11245e-05	1425.37	0.00464665	2141	286	1146	304	4679	606
LINC02457	LINC02457	5.50775	9.15867e-05	116.242	0.00465821	345	11	2	1	401	1
GPRIN3	GPRIN3	4.49059	9.20079e-05	3407.53	0.00466763	4984	583	14343	128	477	52
FSIP2	FSIP2	5.9452	9.28692e-05	48.2278	0.00469928	3	0	257	4	27	1
ZNF660-2	ZNF660-2	2.94377	9.32143e-05	169.45	0.00470471	372	11	144	35	457	69
HOMER2	HOMER2	-2.86304	9.38292e-05	252.764	0.00472369	44	697	90	180	58	312
LOC105374786	LOC105374786	7.46582	9.44985e-05	16.7295	0.00474531	75	0	1	0	32	0
BCRP1	BCRP1	-2.64232	9.5034e-05	132.926	0.00476012	20	311	53	140	43	179
ELOVL2	ELOVL2	-5.76762	9.64288e-05	26.3537	0.00480565	0	8	2	162	1	10
PPP4R1L	PPP4R1L	2.16904	9.6398e-05	279.053	0.00480565	445	69	663	93	319	133
TPO	TPO	2.418	9.73922e-05	101.319	0.00484147	114	28	113	33	330	32
HLA-DQA2-6	HLA-DQA2-6	5.04094	9.79888e-05	263.566	0.00485892	470	38	388	1	794	0
LRFN2	LRFN2	-4.41479	0.00010114	140.326	0.00500264	6	98	32	502	0	248
KCNS3	KCNS3	-4.84713	0.000101822	92.9051	0.00501132	12	380	2	86	6	5
VNN1	VNN1	4.71389	0.000101619	163.48	0.00501132	238	8	15	30	801	1
S100B	S100B	5.24356	0.000103095	12.959	0.00506136	21	0	25	1	35	1
NETO2	NETO2	5.12998	0.000104572	31.2729	0.00512117	25	3	10	2	169	0
SLC4A8	SLC4A8	2.07089	0.00010648	135.775	0.00520176	213	49	307	47	167	54
MIR23AHG	MIR23AHG	2.20308	0.000107327	745.573	0.00523022	1685	161	1432	467	723	198
NGFR	NGFR	-5.33337	0.000107696	344.021	0.00523531	22	1582	7	5	25	81
CD40	CD40	3.40854	0.000110289	296.693	0.00533512	340	40	1156	21	161	81
GOLGA8O	GOLGA8O	2.87034	0.000110235	2888.93	0.00533512	4160	624	2113	299	10436	1000
LOC105374297-7	LOC105374297-7	-2.96988	0.000111543	105.014	0.00538262	16	109	12	396	50	90
LOC105378536-2	LOC105378536-2	-4.60092	0.000112111	24.2543	0.00539687	4	27	2	17	0	86
FAM83G	FAM83G	3.43029	0.000113452	55.6592	0.00544819	169	6	31	21	130	3
SNTA1	SNTA1	-2.47586	0.000114035	113.126	0.00546292	44	260	35	107	30	158
SLC9A3R2	SLC9A3R2	3.75054	0.000115114	611.638	0.00550126	1304	180	1422	13	850	23
FCAR-2	FCAR-2	4.31367	0.00011849	19.0937	0.00564896	35	3	55	0	23	2
CD79A	CD79A	-1.71735	0.000119525	5376.39	0.00568461	2619	8304	2606	6226	2747	8776
C7orf50	C7orf50	-2.12878	0.000120634	315.057	0.00569629	122	254	101	1004	153	366
HLA-A-5	HLA-A-5	5.73563	0.000120426	2915.17	0.00569629	1399	3	15421	7	382	290
MIR23AHG-2	MIR23AHG-2	2.22002	0.000120196	767.567	0.00569629	1758	167	1456	490	749	188
LOC105374297-2	LOC105374297-2	-2.86449	0.000123814	77.2035	0.00581867	15	91	9	270	37	67
NAAA	NAAA	1.67721	0.0001236	290.766	0.00581867	498	115	318	158	610	134
TBC1D2	TBC1D2	2.03181	0.000124254	144.031	0.00582551	306	63	250	58	173	42
BIRC3	BIRC3	2.3406	0.000124723	352.768	0.00583368	290	95	1021	160	530	93
IGHJ3P	IGHJ3P	6.34715	0.00012584	15.1668	0.00587203	26	0	59	1	7	0
LOC105378010	LOC105378010	4.91193	0.000126824	50.9601	0.00589018	29	6	258	2	10	1
MAST4	MAST4	1.95561	0.000126706	312.73	0.00589018	384	153	541	133	663	82
OR13A1-2	OR13A1-2	-4.4033	0.000127994	138.305	0.00593058	0	235	33	141	5	361
NMUR1	NMUR1	2.30756	0.000130635	42.1657	0.00603881	96	10	54	17	74	15
LIMS2	LIMS2	-3.2797	0.000134338	115.287	0.00619553	22	229	41	261	3	122
GLIPR1	GLIPR1	2.34089	0.000139028	722.726	0.00639613	831	189	607	267	2528	244
LOC105373100-2	LOC105373100-2	4.19398	0.000139965	42.8392	0.00639613	22	4	205	5	19	4
NMT2	NMT2	-2.68151	0.000139882	275.48	0.00639613	77	244	123	919	30	342
SLC24A4	SLC24A4	3.18367	0.000139981	37.7629	0.00639613	62	4	54	18	104	2
NPDC1	NPDC1	3.2818	0.000140913	1990.14	0.00642389	3508	726	4893	93	2930	143
LDLR	LDLR	2.33529	0.000141827	684.998	0.00644209	714	93	929	336	2069	266
NABP1-OT1	NABP1-OT1	3.37223	0.000141964	58.0006	0.00644209	79	19	78	7	186	2
DLC1-2	DLC1-2	4.58126	0.000145163	117.916	0.0065722	343	6	23	25	376	0
CH507-9B2.8	CH507-9B2.8	-2.65482	0.00014557	35.2675	0.00657559	15	58	5	83	11	40
NR2F6	NR2F6	-1.95615	0.000148133	71.7413	0.00667613	27	72	29	139	38	129
LINC01515	LINC01515	6.95303	0.000150222	11.7135	0.00675487	19	0	3	0	56	0
LINC01819	LINC01819	-5.21594	0.000152026	48.9663	0.00680508	1	214	5	4	2	21
SFXN3	SFXN3	1.59098	0.000152002	501.361	0.00680508	804	254	620	261	991	208
PHLDA2	PHLDA2	6.093	0.000154333	12.7952	0.00689273	47	1	22	0	10	0
TUBG2	TUBG2	3.26042	0.000154874	48.7079	0.00690131	174	9	36	16	72	3
FCAR-5	FCAR-5	3.40901	0.000164869	19.4476	0.0073302	40	3	50	5	21	2
NCALD	NCALD	3.08911	0.00016802	31.8704	0.00745353	108	5	42	9	30	6
LRP1	LRP1	2.25829	0.000168494	153.963	0.00745783	358	52	178	86	279	23
KCTD15	KCTD15	-2.52346	0.000169234	478.242	0.00747388	58	542	266	1296	117	656
LINC01515-2	LINC01515-2	6.89789	0.000171268	11.2741	0.0075301	19	0	3	0	53	0
NECTIN1	NECTIN1	-3.06198	0.000170921	358.836	0.0075301	107	138	37	1624	104	375
NET1	NET1	1.88361	0.000173496	1781.55	0.00761113	2653	625	2259	558	4117	979
ADGRA2	ADGRA2	4.93837	0.000175331	188.782	0.0076746	368	1	9	4	840	29
CD80	CD80	4.64615	0.000181769	13.8375	0.00792137	27	1	17	0	42	2
LOC107984577	LOC107984577	-2.83315	0.000181385	319.553	0.00792137	88	232	44	1400	123	218
HDX	HDX	4.59965	0.000182891	23.9226	0.00795274	61	5	38	0	47	0
BIN2	BIN2	2.38756	0.000183458	413.394	0.0079599	680	146	406	199	1170	51
MX1	MX1	-2.01271	0.000185103	1184.27	0.00799621	628	1918	569	1615	276	1873
PHLDB2	PHLDB2	-2.68559	0.00018489	176.651	0.00799621	54	99	70	368	24	455
GNPDA1	GNPDA1	4.267	0.0001864	116.443	0.00802813	146	15	13	17	583	2
LOC105378539	LOC105378539	-3.07841	0.000186822	474.77	0.00802813	57	582	199	321	54	1458
TRIB1	TRIB1	2.36848	0.000187059	496.525	0.00802813	1144	87	322	179	1235	212
TC2N	TC2N	3.61564	0.000189178	477.35	0.00810147	718	91	1868	97	100	23
SERPINB1	SERPINB1	2.01036	0.000191433	2994.42	0.00818035	4763	1223	2565	1378	8295	872
ANPEP	ANPEP	3.03975	0.000194739	796.073	0.00828584	2636	187	329	278	1620	55
C10orf55	C10orf55	3.28895	0.000194736	20.7706	0.00828584	49	2	42	8	28	2
IGHJ5-2	IGHJ5-2	6.82385	0.000195653	21.0844	0.00830685	18	0	106	0	2	1
ADCK5	ADCK5	-1.63352	0.000197345	148.166	0.00836077	84	223	67	244	79	184
GPRIN1	GPRIN1	-3.40486	0.00020038	260.693	0.00847117	87	112	32	1333	23	171
CHRNB4	CHRNB4	-4.21848	0.000201307	48.3141	0.00849224	3	124	12	117	0	25
SLC25A14	SLC25A14	-1.96944	0.000205525	284.695	0.00865174	139	537	90	539	142	241
GARNL3	GARNL3	4.40894	0.000207809	23.5496	0.00872932	24	2	10	1	116	3
BATF3	BATF3	3.01783	0.000210154	28.6759	0.00880414	61	9	28	6	76	3
GOLGA8Q	GOLGA8Q	2.78797	0.000210481	1719.43	0.00880414	2613	396	1147	184	6117	622
LOC107984201	LOC107984201	3.70918	0.000213472	553.208	0.00891041	452	11	1783	242	981	19
DNAH6	DNAH6	3.99778	0.000214603	104.03	0.00892001	55	10	453	28	91	1
SEMA6C	SEMA6C	-2.73351	0.000214505	784.337	0.00892001	283	1193	307	1514	43	1281
QRSL1	QRSL1	-2.38262	0.000216766	469.716	0.00899104	161	534	54	1280	280	604
PRODH	PRODH	6.22113	0.000220376	13.9311	0.00912162	62	0	6	0	20	1
TENT5A	TENT5A	3.86531	0.00022124	556.523	0.00913828	800	17	176	209	2490	18
HOMER3	HOMER3	2.70049	0.000222807	69.0837	0.00917257	135	13	40	19	217	22
PITPNM2-AS1	PITPNM2-AS1	-5.84227	0.000222998	18.3416	0.00917257	2	11	0	101	0	10
GOLGA8S-2	GOLGA8S-2	2.3723	0.000225991	167.628	0.00927641	282	33	181	35	447	87
LOC105378568	LOC105378568	3.74902	0.000226821	14.3878	0.00929123	17	1	29	3	40	2
DIPK1B	DIPK1B	2.21999	0.000228485	1275.27	0.00934005	1959	456	2637	204	2033	583
MS4A4E	MS4A4E	2.88642	0.000232117	291.62	0.00946894	282	79	164	59	1261	59
LINC02767	LINC02767	2.56581	0.000239058	149.047	0.00973201	448	54	216	52	139	19
BCAS4	BCAS4	-2.22676	0.000241209	226.007	0.00977934	107	310	105	343	36	422
TRAC	TRAC	-2.80764	0.00024077	348.114	0.00977934	32	173	150	933	91	780
LOC105377678	LOC105377678	-3.83147	0.000242078	21.0784	0.00979452	1	36	2	74	6	12
ADCK5-2	ADCK5-2	-1.62775	0.000243593	145.058	0.00981568	85	203	56	240	86	196
ECEL1	ECEL1	4.00702	0.000243128	77.6899	0.00981568	97	13	63	0	322	11
CD300E	CD300E	4.08011	0.000245248	88.5046	0.00986224	370	17	72	11	88	0
HLA-DQB1-3	HLA-DQB1-3	2.58481	0.000246209	2577.1	0.00988083	2516	707	4224	1357	7529	205
LOC105376689	LOC105376689	6.42414	0.000250414	16.0539	0.0100292	14	1	77	0	5	0
LOC107985506	LOC107985506	-4.50386	0.000252485	54.5339	0.0100917	6	201	1	78	8	4
TC2N-2	TC2N-2	3.59243	0.000255305	458.576	0.0101839	691	96	1799	82	86	24
SIGLEC1	SIGLEC1	4.36442	0.000256767	26.1385	0.0102216	112	4	14	3	33	0
NTSR1	NTSR1	3.65773	0.000257637	253.991	0.0102356	312	42	30	37	1235	28
NT5DC2	NT5DC2	-2.67172	0.000261807	647.642	0.0103805	305	1581	55	875	207	658
LOC107987459	LOC107987459	6.30275	0.000263285	24.7892	0.0104182	6	0	131	2	11	0
H2BC8	H2BC8	2.77027	0.000266204	118.47	0.0105127	437	15	120	43	96	34
LOC100233156	LOC100233156	6.21167	0.000271093	35.8635	0.0106844	0	0	137	2	85	1
GOLGA8T-3	GOLGA8T-3	2.67012	0.000272501	220.119	0.0107185	429	72	142	28	672	64
LOC107986004-2	LOC107986004-2	2.73585	0.000279	44.0558	0.0109524	109	7	97	18	33	10
INPP5J	INPP5J	5.19053	0.000281749	19.7206	0.0110384	5	2	80	1	34	0
LOC105375218	LOC105375218	-1.79661	0.000282367	82.8087	0.0110408	43	90	42	161	32	132
APLN	APLN	-4.97943	0.000285692	20.4138	0.0111487	2	3	1	115	1	18
LNP1	LNP1	4.43744	0.000286363	54.3778	0.0111529	133	2	2	9	209	4
CPNE8	CPNE8	-5.1163	0.00029109	331.917	0.0113148	3	1246	44	504	10	2
HLA-DQB1-4	HLA-DQB1-4	3.29126	0.000296219	63.8789	0.0114799	106	12	88	1	180	19
LINC01507	LINC01507	-3.27581	0.000296498	73.1996	0.0114799	5	70	32	262	5	88
C21orf91	C21orf91	2.36833	0.00029792	360.363	0.01149	380	76	1064	93	433	168
PLXNA2	PLXNA2	3.4126	0.000297407	76.2975	0.01149	137	27	135	2	173	5
GOLGA8K-2	GOLGA8K-2	2.61678	0.00030166	234.637	0.011589	433	75	158	31	728	75
NDFIP1	NDFIP1	2.90026	0.000301082	343.438	0.011589	547	98	295	130	1139	15
SLC7A7	SLC7A7	1.99479	0.000304018	72.8876	0.011657	119	23	83	28	174	34
SNX25	SNX25	-3.65921	0.000306736	226.422	0.0117385	13	97	80	329	8	804
HLA-L-2	HLA-L-2	2.33048	0.000307867	92.4908	0.011759	108	19	257	31	116	40
CCDC162P	CCDC162P	-3.95219	0.000309458	123.996	0.011797	10	502	25	82	12	19
LMF1	LMF1	-2.14042	0.000311967	338.887	0.0118697	107	644	175	743	112	238
CRIP2	CRIP2	3.35561	0.000313719	371.381	0.0119135	358	39	1428	17	289	127
HLA-DPB2-3	HLA-DPB2-3	4.37452	0.000315829	14.3029	0.0119707	14	0	22	2	53	2
HLA-A-6	HLA-A-6	2.69326	0.000316635	17337.3	0.0119782	27077	5795	36365	1003	31644	5612
GOLGA8S	GOLGA8S	2.39953	0.000320028	171.944	0.0120835	278	33	181	33	479	90
MIR4435-2HG	MIR4435-2HG	3.72305	0.000323384	132.7	0.012187	350	14	36	44	423	2
LOC105378226	LOC105378226	4.81268	0.000324697	51.4484	0.0122132	24	1	265	1	10	8
LOXL3	LOXL3	2.41037	0.000325338	176.142	0.0122141	491	29	109	82	357	59
P3H3	P3H3	4.01577	0.000329328	29.0748	0.0123404	44	8	62	1	68	0
MAGED4B	MAGED4B	3.88559	0.000330888	375.566	0.0123755	1662	42	269	3	297	83
TBCD-2	TBCD-2	-2.1321	0.000344338	1154.3	0.0128542	714	2453	305	1553	343	1267
GOLGA8T-2	GOLGA8T-2	2.59657	0.000349661	192.255	0.0130038	382	66	124	27	571	57
MRC2	MRC2	3.738	0.00034945	218.638	0.0130038	851	22	42	71	421	5
C11orf96	C11orf96	3.79831	0.000352348	39.7978	0.0130751	190	5	15	8	31	3
KIR3DL2-43	KIR3DL2-43	-6.72629	0.000354027	18.0888	0.0130751	1	76	0	17	0	1
LOC105371981	LOC105371981	4.47009	0.000354221	18.9102	0.0130751	15	1	10	3	96	1
TRH	TRH	3.54803	0.000354057	577.862	0.0130751	2386	26	120	66	918	173
PDGFA	PDGFA	-4.42609	0.000358199	82.1181	0.0131973	12	21	7	525	4	8
USP32P1	USP32P1	-3.53182	0.000359939	26.8766	0.0132368	3	23	2	119	9	20
ARNT2	ARNT2	-5.47569	0.000368655	72.7187	0.0135322	8	324	2	37	0	2
H4C5	H4C5	2.94437	0.000369942	50.2476	0.0135543	171	5	68	11	41	18
LOC112268267	LOC112268267	2.63808	0.000375216	415.901	0.0137221	430	37	1362	196	424	127
TARS3	TARS3	-2.55587	0.000381081	629.754	0.0139109	203	1854	197	476	180	538
LOC105372074	LOC105372074	-7.09698	0.00038537	11.907	0.0140415	0	49	0	13	0	1
PDGFRB	PDGFRB	-4.28805	0.000386369	135.07	0.014052	17	4	18	152	6	593
BTG3-AS1-2	BTG3-AS1-2	2.95618	0.000388086	59.993	0.0140886	70	3	147	10	119	27
MGC70870	MGC70870	4.70661	0.000392434	24.944	0.0142204	27	0	8	5	126	1
DOCK5	DOCK5	3.03826	0.000393462	206.076	0.0142315	106	22	286	104	813	19
TRBV12-3	TRBV12-3	4.58797	0.00040249	19.5243	0.0145315	88	0	15	4	16	1
ADAMTSL2	ADAMTSL2	-3.71622	0.000413001	28.4779	0.0148456	0	17	5	87	8	61
GGACT	GGACT	3.20513	0.000413166	26.3571	0.0148456	21	3	83	10	45	3
LOC101928214	LOC101928214	4.69211	0.000413441	17.6362	0.0148456	12	0	77	2	15	2
LOC105379182	LOC105379182	-4.72184	0.000417771	17.8211	0.0149739	0	21	4	71	0	17
PHLDA1	PHLDA1	3.10442	0.000422232	100.063	0.0151065	290	13	235	39	30	13
CHRFAM7A	CHRFAM7A	3.55786	0.000429523	124.573	0.0153396	357	38	45	5	346	8
HLA-DOB-3	HLA-DOB-3	3.01572	0.000440146	380.737	0.0156624	406	18	961	40	775	182
PSTPIP2	PSTPIP2	2.05777	0.00043981	761.8	0.0156624	1124	117	1136	602	1680	224
SLC45A3	SLC45A3	3.56933	0.000447085	415.386	0.0158807	969	137	539	28	951	4
PCDH8	PCDH8	-6.18027	0.000454225	12.4344	0.0160766	0	45	0	19	1	3
S100A1	S100A1	-1.74704	0.000453742	110.386	0.0160766	61	101	42	204	59	202
TPO-2	TPO-2	2.62576	0.000456992	63.349	0.0161457	59	17	70	12	228	21
CLEC20A	CLEC20A	-5.4016	0.000458609	46.2084	0.0161739	1	175	1	70	5	0
PLPPR3	PLPPR3	2.0718	0.000461533	91.0266	0.0162481	101	16	161	48	209	42
GUCY1B1	GUCY1B1	1.81273	0.000469194	68.9919	0.0164884	139	21	88	43	116	28
PAX5	PAX5	-2.41201	0.000488033	5158.78	0.0171201	1407	2355	2543	10950	1141	13061
LOC102724135	LOC102724135	-2.11308	0.000490366	119.977	0.0171715	33	243	63	134	46	165
MGAT5B	MGAT5B	-3.66534	0.000496711	136.854	0.0173323	6	455	48	184	7	51
SLC12A3	SLC12A3	6.6285	0.000495936	9.35933	0.0173323	2	0	19	0	40	0
LOC107987302	LOC107987302	-4.1082	0.000506623	31.1492	0.0176471	2	109	3	48	6	4
GOLGA8T	GOLGA8T	2.55756	0.000515282	243.99	0.0179043	450	82	166	30	747	82
LOC105372507	LOC105372507	4.70867	0.000516463	16.5462	0.0179043	62	0	15	4	25	0
MAGED4	MAGED4	4.04207	0.000516723	380.465	0.0179043	1694	36	281	1	296	80
CCNA1	CCNA1	4.86123	0.000519075	24.4606	0.0179544	12	1	4	3	144	1
SPAG6	SPAG6	5.05098	0.000525873	58.6173	0.0181578	5	8	54	1	321	0
LPAR5	LPAR5	-2.44904	0.000527435	76.9941	0.01818	20	41	34	163	21	190
IER3	IER3	3.24536	0.000530375	112.891	0.0182495	304	10	272	56	58	5
MYC	MYC	2.00421	0.000536312	693.631	0.0184217	1882	145	636	370	1029	321
LOC105375124	LOC105375124	-4.99666	0.000538866	26.9789	0.0184774	0	8	5	138	0	30
TEKT4P2	TEKT4P2	5.52213	0.000547139	32.5757	0.0187141	0	1	39	1	173	2
TOX2	TOX2	-4.35796	0.000547662	46.2259	0.0187141	1	154	12	50	0	33
DOK1	DOK1	2.26841	0.000558286	286.841	0.0190443	689	46	205	188	643	77
ARL4C	ARL4C	2.60455	0.000567956	515.359	0.0193408	1302	68	1193	285	250	108
CRISPLD1	CRISPLD1	6.7677	0.000576297	33.4549	0.0195263	31	0	0	2	193	0
LOC100507334	LOC100507334	5.68658	0.000575548	9.62196	0.0195263	9	0	14	1	39	0
ZNF366	ZNF366	4.96133	0.000576363	15.8195	0.0195263	7	1	15	2	80	0
SH3TC2	SH3TC2	5.13788	0.000579704	16.6527	0.0196059	21	0	8	3	79	0
LOC105373148	LOC105373148	5.62706	0.000582341	9.32392	0.0196615	10	1	31	0	16	0
FADS3	FADS3	-2.65536	0.000587945	1570.17	0.0198169	472	2885	746	1651	105	3014
FRMPD2	FRMPD2	4.77348	0.000591982	14.8527	0.019919	19	2	8	1	68	0
LOC105372857	LOC105372857	5.04979	0.000594562	39.2043	0.0199718	122	2	0	4	128	1
PDE9A	PDE9A	-3.13001	0.000597818	186.451	0.0200472	9	581	68	222	43	105
HAVCR2	HAVCR2	2.4411	0.000605468	76.4359	0.0202694	139	26	51	31	232	13
NALF2	NALF2	6.33565	0.000608285	7.65662	0.0203293	10	0	31	0	6	0
C17orf97-2	C17orf97-2	3.39212	0.000609483	20.2346	0.0203349	34	3	64	2	16	5
LINC02256-3	LINC02256-3	1.63785	0.000616147	212.595	0.0205227	312	113	277	120	444	68
ATP1A3	ATP1A3	-4.28164	0.000624088	137.34	0.0207522	1	13	34	267	6	506
ANKRD28	ANKRD28	1.42388	0.000630564	3403.97	0.0209061	5472	1353	3893	1927	6561	2131
LOC107986855	LOC107986855	5.03172	0.000630828	25.2717	0.0209061	25	3	119	0	4	1
HLA-DPB2-6	HLA-DPB2-6	5.03586	0.000642595	11.2044	0.0212604	9	0	18	1	44	1
FLNA	FLNA	1.91985	0.000648906	6315.19	0.0213977	9707	1164	7678	2696	14826	3953
ZNF771	ZNF771	-1.72019	0.000648563	75.8182	0.0213977	43	77	28	145	42	125
LINC01123	LINC01123	4.8799	0.000658043	27.0101	0.0216629	6	0	85	6	75	0
ARHGAP29	ARHGAP29	-4.39464	0.000660691	35.464	0.021685	4	127	5	56	1	2
LOC101927283	LOC101927283	4.02763	0.000660909	11.9568	0.021685	17	1	38	1	15	2
LOC107986649	LOC107986649	-2.44156	0.000664241	990.387	0.0217583	132	1054	477	3590	363	697
FHL3	FHL3	2.13089	0.000668466	129.859	0.0218605	174	46	116	68	401	30
LOC441666	LOC441666	6.21429	0.000673389	13.8166	0.0219851	40	0	1	1	49	0
CHRFAM7A-2	CHRFAM7A-2	4.21041	0.000675372	131.39	0.0220136	358	28	33	8	426	0
ANXA6	ANXA6	2.15319	0.000681187	1019.23	0.0221246	2301	261	651	298	2449	517
IGHJ5	IGHJ5	6.28723	0.000680059	14.5956	0.0221246	13	0	72	0	2	1
LGALS3	LGALS3	2.47306	0.000682134	176.434	0.0221246	275	22	377	134	293	21
MYO5B	MYO5B	4.34487	0.000684761	20.8188	0.0221735	83	2	6	4	39	0
LOC105372321	LOC105372321	2.9628	0.000698717	61.734	0.0225884	134	11	20	24	206	8
CERS4	CERS4	-2.15545	0.000718799	330.967	0.0231997	224	601	98	540	60	410
MYO1E	MYO1E	3.3224	0.000728384	86.4274	0.0234708	48	27	348	6	86	9
LILRB2	LILRB2	-2.78091	0.000731296	1892.28	0.0235263	742	6082	513	1611	252	1094
ROBO4	ROBO4	3.21598	0.000738703	168.625	0.023726	431	64	125	20	430	4
LOC105374589	LOC105374589	-4.17103	0.000746899	18.077	0.0239504	5	11	1	75	0	25
HBS1L	HBS1L	1.82258	0.000752696	2523.3	0.0240583	2836	835	3925	790	5874	1544
HS3ST3A1	HS3ST3A1	3.31257	0.000751856	36.8623	0.0240583	79	2	19	17	122	3
LOC100507336	LOC100507336	-3.46703	0.000764107	88.4138	0.0243052	20	336	17	68	9	20
RAB31	RAB31	4.28381	0.000763807	818.195	0.0243052	278	43	111	216	4886	7
TMEM163	TMEM163	4.09513	0.000762936	26.368	0.0243052	34	3	10	6	122	0
CLEC7A	CLEC7A	3.32183	0.000786182	228.592	0.0249673	783	7	188	126	358	10
SERPINB2	SERPINB2	5.62206	0.000791553	50.9577	0.0250976	51	0	1	7	285	0
TPK1	TPK1	2.33209	0.000793619	52.6517	0.0251228	143	19	85	21	48	11
LOC102723528	LOC102723528	-5.03818	0.000795247	21.1266	0.0251339	1	91	1	2	2	10
UBXN10	UBXN10	-2.85625	0.000796509	62.8034	0.0251339	3	109	11	86	36	118
HLA-DPB2-8	HLA-DPB2-8	4.29515	0.000803913	14.0156	0.0253271	11	0	22	1	54	3
RPH3AL-3	RPH3AL-3	4.98826	0.00082107	11.9634	0.0258265	16	2	39	0	17	0
ILDR2	ILDR2	4.60115	0.000840489	16.2313	0.0263535	76	1	10	3	13	0
RETREG1-AS1	RETREG1-AS1	-2.74287	0.000840306	283.29	0.0263535	88	736	35	114	116	454
LOC105376704-2	LOC105376704-2	1.96123	0.000849474	55.6661	0.0265931	70	20	75	32	141	16
LOC105374412	LOC105374412	2.62622	0.000869654	25.8974	0.0271818	43	11	43	4	56	5
PAXIP1-DT	PAXIP1-DT	-2.69651	0.000881235	341.294	0.0275004	96	1122	94	220	100	211
CEBPD	CEBPD	3.0923	0.000888916	155.672	0.0276964	394	14	90	89	423	6
LOC105373816	LOC105373816	-3.39068	0.000890915	29.9848	0.027715	5	36	11	63	0	63
M1AP	M1AP	2.33842	0.000893416	42.058	0.0277492	80	16	43	19	104	6
DCBLD1	DCBLD1	2.51804	0.000895487	70.7709	0.0277699	181	12	147	41	48	13
LOC102724740	LOC102724740	-2.79475	0.000906748	156.914	0.0280751	24	388	12	271	95	117
ZNF660	ZNF660	2.8296	0.000926783	124.947	0.0286506	277	6	100	22	334	62
LOC105371870	LOC105371870	-2.41025	0.00092991	314.424	0.0287025	155	205	122	817	33	611
LOC102725065	LOC102725065	-3.72263	0.00093201	15.2916	0.0287225	2	20	1	63	4	8
GOLGA8N	GOLGA8N	2.40237	0.000937047	2340.1	0.0288276	3636	437	1912	365	7317	1297
SLC7A5	SLC7A5	-1.59067	0.000938335	3914.98	0.0288276	2120	7131	2136	6138	1927	3582
LOC112268301	LOC112268301	5.69869	0.00094155	9.79219	0.0288815	7	1	41	0	11	0
ANGPTL6	ANGPTL6	-2.95772	0.000951021	82.8165	0.0290819	10	35	18	84	33	304
LOC105378536	LOC105378536	-4.58182	0.00095095	23.6737	0.0290819	6	26	0	17	0	84
SLC1A3	SLC1A3	3.74621	0.000953963	24.2516	0.0291268	56	2	4	4	89	4
CDON	CDON	-4.00132	0.000962334	24.3941	0.0292964	1	94	5	14	3	11
PDLIM5	PDLIM5	2.37039	0.000962479	106.364	0.0292964	98	40	114	44	372	17
LOC105375123	LOC105375123	-3.22329	0.000964126	16.4606	0.0293014	4	42	4	29	2	13
IL1RAP	IL1RAP	1.5455	0.000975895	664.083	0.0296136	1287	249	759	552	1118	236
PAG1	PAG1	-2.06584	0.000979695	6560.21	0.029638	2559	16481	2915	7824	2534	4854
VSIG4	VSIG4	4.72548	0.000978879	44.1742	0.029638	212	6	2	3	59	0
LINC01539	LINC01539	-6.62937	0.000984708	8.61827	0.0296941	0	25	0	1	0	19
LMCD1	LMCD1	2.59046	0.00098605	53.7487	0.0296941	137	26	70	10	86	6
LOC105375696	LOC105375696	5.44307	0.000983983	8.23396	0.0296941	17	1	24	0	9	0
ANXA1	ANXA1	2.92128	0.000992045	1604.91	0.0298292	2386	117	1499	1067	5386	86
FAM124B	FAM124B	2.80809	0.00100306	98.0976	0.0301084	64	34	100	12	402	21
LOC105375051	LOC105375051	-6.34851	0.00100437	7.03891	0.0301084	0	2	0	31	0	13
CHRFAM7A-3	CHRFAM7A-3	4.10307	0.00100822	140.82	0.0301778	376	33	40	8	456	0
LOC105374445	LOC105374445	-2.47726	0.00101182	25.5086	0.03024	6	49	6	34	13	39
DTX1	DTX1	-4.69007	0.00101436	304.762	0.0302701	6	226	57	3	6	1375
ARL4A	ARL4A	2.55547	0.00101986	82.1348	0.0303062	249	12	95	55	102	10
LOC107986317	LOC107986317	2.14881	0.00102124	310.404	0.0303062	304	160	592	119	723	46
MFAP2	MFAP2	3.92597	0.0010217	34.3848	0.0303062	97	1	9	1	105	10
SYNC	SYNC	6.112	0.00102035	6.55229	0.0303062	23	0	13	0	5	0
IRAG2	IRAG2	-1.65956	0.00103412	2258.17	0.0306288	1000	2087	1060	2866	1413	4980
WHAMMP1	WHAMMP1	1.40627	0.00103869	574.251	0.0307182	715	239	1097	417	819	284
PLD6	PLD6	-1.79022	0.00104256	107.805	0.0307865	44	87	45	187	66	223
PPFIA4	PPFIA4	-1.87498	0.00106919	135.628	0.0315261	63	286	56	154	66	152
CD22	CD22	-2.28984	0.00107657	2062.87	0.0316964	1110	1494	823	6231	250	3039
HAP1	HAP1	-2.84097	0.00107963	62.5668	0.0317392	15	81	30	153	2	96
IL1RL1	IL1RL1	4.38839	0.00108445	27.7213	0.0318335	40	2	4	6	133	0
FZD1	FZD1	-3.45796	0.0010944	347.491	0.0320782	107	1357	36	250	41	50
GCNT2-2	GCNT2-2	2.92279	0.00109816	98.803	0.0321407	220	6	166	67	169	5
ZNF469	ZNF469	-2.53589	0.00109984	208.316	0.0321424	41	380	18	483	144	188
SOGA1	SOGA1	-1.30785	0.00110265	868.01	0.0321537	573	921	561	1444	444	1288
VWA7-2	VWA7-2	2.61118	0.00110511	33.5565	0.0321537	48	14	87	5	45	7
VWA7-5	VWA7-5	2.61118	0.00110511	33.5565	0.0321537	48	14	87	5	45	7
IER3-6	IER3-6	3.17699	0.00111008	155.152	0.0322511	409	19	383	78	74	4
LOC105378571	LOC105378571	-4.20422	0.00111858	64.811	0.0324504	13	240	5	2	3	70
NPM2	NPM2	2.94492	0.00112034	22.5209	0.0324537	13	5	55	5	59	5
LOC107986855-2	LOC107986855-2	4.86658	0.00113445	22.6553	0.0328145	18	3	110	0	4	1
SPINT1	SPINT1	-2.0357	0.00113823	58.8012	0.0328758	24	48	20	180	30	70
VWA7-6	VWA7-6	2.59443	0.00115041	33.2213	0.033179	48	14	85	5	45	7
PDE1A	PDE1A	5.91017	0.00115236	11.2096	0.0331869	16	0	2	1	56	0
BCRP5	BCRP5	-2.76624	0.00115488	35.9264	0.0332112	2	76	16	63	11	40
LOC105371019	LOC105371019	-3.30009	0.00115786	48.7829	0.0332486	16	165	2	37	11	32
LOC101930100	LOC101930100	3.79185	0.00116352	17.1313	0.0333627	11	0	30	3	63	4
EEF1A2	EEF1A2	5.15634	0.00117736	28.2017	0.0337107	150	4	6	0	18	0
AOX3P-AOX2P	AOX3P-AOX2P	-2.07221	0.00118231	998.897	0.0337548	385	693	193	1728	673	2376
NEIL1	NEIL1	-2.2667	0.00118208	4119.13	0.0337548	1487	9483	2286	4272	616	4992
TMCO4	TMCO4	-1.28857	0.00118417	294.418	0.0337591	186	352	180	562	177	332
HLA-A-4	HLA-A-4	2.43168	0.00119121	11609.3	0.0337652	18333	4333	22435	755	21382	4634
IER3-3	IER3-3	3.15644	0.00119027	186.521	0.0337652	494	21	455	98	91	5
IER3-4	IER3-4	3.15644	0.00119027	186.521	0.0337652	494	21	455	98	91	5
IER3-5	IER3-5	3.15644	0.00119027	186.521	0.0337652	494	21	455	98	91	5
LONRF3	LONRF3	2.74458	0.00119601	31.7975	0.0338227	31	4	96	17	46	5
RNF24	RNF24	1.3427	0.00119666	430.248	0.0338227	675	201	465	282	845	233
LOC105370877	LOC105370877	4.58226	0.00122159	13.127	0.0344781	14	2	54	1	9	0
ABCC8	ABCC8	5.99746	0.00124136	6.0432	0.0348538	19	0	5	0	15	0
CDKN1C-2	CDKN1C-2	3.21203	0.00124386	34.2511	0.0348538	111	2	25	18	63	2
CHAC1	CHAC1	-2.36643	0.0012448	39.4403	0.0348538	13	70	19	40	8	74
LOC107986004	LOC107986004	2.6898	0.00123877	35.5121	0.0348538	87	6	84	15	20	8
TMED6	TMED6	-2.96005	0.00124547	188.564	0.0348538	35	651	68	175	31	61
ZNF677	ZNF677	4.72572	0.00124157	40.8337	0.0348538	0	3	88	5	168	1
CHST10	CHST10	-1.54259	0.00124976	187.621	0.0349244	119	162	75	409	113	279
LGALS1	LGALS1	3.02039	0.00126155	487.127	0.0352042	835	94	131	32	1908	167
NPW	NPW	4.01251	0.00127861	21.0068	0.0356301	24	1	7	1	101	5
DOK2	DOK2	1.91185	0.00128282	171.728	0.0356969	433	35	204	83	225	97
ODF3B	ODF3B	2.39374	0.00128539	48.4085	0.0357184	139	9	75	28	42	11
KIF1B	KIF1B	1.65851	0.00129761	574.696	0.0360072	782	155	1149	278	820	380
CHKB-DT	CHKB-DT	-2.89551	0.0013044	13.2495	0.0360944	3	24	3	22	4	21
LOC107986029	LOC107986029	-3.71888	0.00130348	29.9482	0.0360944	0	24	11	115	2	39
TBL1Y	TBL1Y	-4.34567	0.00130964	117.565	0.0361888	6	252	0	11	31	331
LOC105377663	LOC105377663	2.32328	0.00132143	134.664	0.0364638	103	24	388	36	211	70
EPX	EPX	4.86509	0.00132935	1641.19	0.0366	705	28	8	336	10062	12
H1-4	H1-4	3.2216	0.00133007	70.7383	0.0366	332	10	29	9	44	20
CA2	CA2	-3.13483	0.00134438	270.164	0.0369328	21	297	104	1247	47	53
IGHG2	IGHG2	-1.43671	0.0013459	227.304	0.0369328	148	206	110	502	133	304
CACNA1D	CACNA1D	4.86545	0.00135116	31.7276	0.0369747	1	0	46	6	156	1
CDKN1C	CDKN1C	3.16147	0.00134992	33.5349	0.0369747	116	2	21	17	57	3
MYO18B	MYO18B	3.41759	0.00135354	751.515	0.0369887	523	26	1786	15	2083	317
IGHG2-2	IGHG2-2	-1.44707	0.00136827	317.154	0.0373395	190	277	159	749	194	401
GOLGA8J-3	GOLGA8J-3	2.49477	0.00138437	124.381	0.0377271	223	55	94	14	372	32
C12orf42	C12orf42	-4.12759	0.0013959	26.2616	0.0379887	0	7	5	25	4	111
INSC	INSC	-3.53543	0.00140455	15.6441	0.038079	5	26	0	18	3	37
VWA7	VWA7	2.54761	0.00140499	30.9525	0.038079	45	13	79	5	41	7
VWA7-4	VWA7-4	2.57091	0.00140202	32.7701	0.038079	47	14	85	5	43	7
HLA-DOA-3	HLA-DOA-3	1.52597	0.00143215	1881.32	0.0387622	3377	760	1578	1201	4078	915
SPARC	SPARC	3.56985	0.00143768	646.802	0.0388586	1936	63	16	182	1962	68
LOC105369631	LOC105369631	-2.34512	0.00144049	29.4203	0.0388815	6	40	10	36	15	64
CILP2	CILP2	2.64045	0.00146909	37.0437	0.0395648	105	10	71	7	23	12
FGD2	FGD2	-2.15093	0.00146981	746.776	0.0395648	168	1630	321	493	388	1174
RPSAP26	RPSAP26	-1.77064	0.00148374	100.421	0.0398857	35	145	59	115	50	180
CCDC112	CCDC112	-2.76004	0.00148993	52.6377	0.0399976	15	24	14	52	14	188
LOC101928391	LOC101928391	3.26957	0.00152617	31.5748	0.040915	79	12	73	3	26	1
LOC105378210	LOC105378210	-4.05485	0.00153123	69.1555	0.0409951	22	205	0	149	3	17
BMF	BMF	-2.62624	0.00154552	3530.87	0.0413217	1121	9504	1545	6313	381	1327
HLA-DOA-4	HLA-DOA-4	1.5257	0.00155451	1906.36	0.0413942	3414	769	1581	1231	4161	918
LOC102724236	LOC102724236	5.23407	0.0015519	12.0464	0.0413942	41	0	28	2	4	0
TTC9	TTC9	-2.74696	0.0015545	107.105	0.0413942	13	143	62	108	10	274
KCNN4	KCNN4	2.22521	0.00155918	140.278	0.0414629	416	43	72	70	257	35
SOCAR	SOCAR	5.40721	0.00156666	13.4539	0.04155	33	0	2	2	52	0
VWA7-3	VWA7-3	2.69658	0.00156578	25.6217	0.04155	40	10	69	4	29	5
CORO1C	CORO1C	2.15015	0.00158682	429.013	0.0419584	755	82	226	235	1316	165
IER3-2	IER3-2	3.06496	0.00159226	169.127	0.0419584	445	20	409	94	83	5
LINC01811	LINC01811	-6.00775	0.00159449	20.5487	0.0419584	0	91	1	13	1	0
LOC105371106	LOC105371106	-3.28526	0.00159357	22.1508	0.0419584	4	8	6	102	3	24
LOC389831-2	LOC389831-2	3.43409	0.00159673	47.3496	0.0419584	100	17	23	2	161	2
SDC4	SDC4	2.86503	0.00158923	13.9512	0.0419584	20	2	22	4	37	4
SHB	SHB	1.66554	0.0015969	148.103	0.0419584	236	80	286	58	186	63
CHRNA7-2	CHRNA7-2	4.02717	0.00159974	150.015	0.0419773	440	32	22	16	464	0
DPY19L1	DPY19L1	-1.7993	0.00161575	128.328	0.0423413	57	141	78	352	45	124
PTPRVP	PTPRVP	2.73064	0.00163819	27.4347	0.0428726	81	5	15	7	58	9
NRSN2	NRSN2	2.81464	0.0016407	19.8698	0.0428814	61	5	25	3	24	6
ZC3H12D	ZC3H12D	-2.5648	0.00164491	3068.59	0.0429348	652	8654	1682	3963	400	1795
VLDLR	VLDLR	-3.75765	0.00164979	172.382	0.0430055	18	498	10	5	50	328
LOC107985780	LOC107985780	1.91863	0.00165333	60.238	0.0430409	68	13	132	34	101	29
SPON2	SPON2	-3.39941	0.00165756	560.122	0.0430944	48	2153	203	419	47	97
SLC19A2	SLC19A2	2.51169	0.00166679	62.9967	0.0432776	173	23	62	29	108	4
CAPN13	CAPN13	-3.37958	0.00168613	44.5998	0.0437223	4	168	9	17	12	24
LOC283683-2	LOC283683-2	3.29882	0.00169747	53.8549	0.0439587	122	20	80	7	110	0
FXYD6	FXYD6	4.65109	0.00172787	123.034	0.0445858	399	20	2	5	374	0
HLA-DQB2	HLA-DQB2	5.57483	0.00172844	14.9863	0.0445858	14	0	2	2	83	0
STING1-2	STING1-2	2.07875	0.00172481	942.558	0.0445858	1494	456	603	283	2898	272
NIBAN2	NIBAN2	1.96345	0.00174121	234.478	0.0448565	636	98	178	132	383	54
PTPRF	PTPRF	-3.28998	0.00174427	98.7073	0.044877	7	342	42	93	7	41
RCAN1	RCAN1	-2.71592	0.00178944	1785.66	0.0459793	444	3739	127	4952	985	590
PRXL2C	PRXL2C	2.56478	0.00179876	42.6242	0.0461589	28	5	105	25	99	9
MIR222HG	MIR222HG	3.35459	0.00180647	782.046	0.0462366	1458	273	1148	100	1974	3
PIP5K1B	PIP5K1B	1.73269	0.00180431	220.35	0.0462366	391	47	229	125	472	134
TACC2	TACC2	3.49369	0.00180977	48.8886	0.0462615	142	1	14	4	137	18
PIK3CG	PIK3CG	-1.49899	0.00182916	1735.3	0.0466967	742	1816	1246	4137	869	1894
AFF3	AFF3	-2.17883	0.00183561	1356.57	0.0467202	600	831	248	1700	743	3934
LOC107987437	LOC107987437	5.0287	0.00183853	12.4422	0.0467202	46	2	24	0	5	0
PRKCG	PRKCG	-4.59116	0.00183953	119.828	0.0467202	1	26	25	6	3	606
TSNARE1	TSNARE1	3.38548	0.00183253	39.4642	0.0467202	18	1	62	19	156	3
RND1	RND1	3.59037	0.00186975	152.043	0.047427	243	2	582	15	30	51
LOC107984203	LOC107984203	4.75214	0.0018749	20.1832	0.0474967	69	1	1	0	57	3
PLEKHO2	PLEKHO2	1.88611	0.00187803	464.625	0.0475151	493	93	1066	389	745	145
ZNF70	ZNF70	-1.31347	0.00189003	890.296	0.0477577	568	949	367	1702	710	1150
ACR-2	ACR-2	3.39262	0.00189714	74.6794	0.0478761	80	23	303	2	32	9
CEBPB	CEBPB	2.56145	0.00190032	169.326	0.0478953	484	29	222	121	212	10
LINC02256-2	LINC02256-2	1.23057	0.00192648	198.624	0.0484928	288	100	268	151	333	101
HLA-DMA	HLA-DMA	1.57427	0.00193347	5500.27	0.0486069	6280	1427	11287	3553	8411	3344
PTTG1IP	PTTG1IP	1.60039	0.0019479	1556.9	0.0489077	1682	814	3264	1006	2441	455
LOC105378443	LOC105378443	-2.02109	0.00195624	35.8273	0.0490547	20	34	13	94	12	49
CHRNA7-4	CHRNA7-4	3.98457	0.00197298	164.211	0.0493494	469	36	23	18	521	0
FUT7	FUT7	2.22228	0.00197168	321.716	0.0493494	860	127	139	136	720	68
ASCL2	ASCL2	2.50947	0.00200966	51.9521	0.0502035	75	14	25	20	192	12
LOC100129484	LOC100129484	3.70405	0.00201838	10.9905	0.0503577	23	0	15	4	28	1
LOC112267929	LOC112267929	-6.84797	0.00202367	9.98978	0.0503846	0	24	0	37	0	0
ULK4P1	ULK4P1	2.40311	0.00202455	112.843	0.0503846	309	52	65	19	239	27
JAM2	JAM2	-3.48152	0.00202738	28.5082	0.0503915	6	109	3	14	6	12
HOXC4	HOXC4	-5.92373	0.00204406	10.4443	0.0506154	0	11	1	1	0	44
LOC101928092-2	LOC101928092-2	-2.95417	0.00204101	76.5642	0.0506154	6	230	37	48	11	81
PTPRD-AS1	PTPRD-AS1	3.88038	0.0020423	21.8815	0.0506154	13	0	75	1	40	7
HLA-DOA-2	HLA-DOA-2	1.70963	0.00204961	2397.18	0.0506894	4255	446	2556	1846	5011	1196
LINC00494	LINC00494	-3.37215	0.00205498	61.5761	0.0507587	24	141	0	50	11	115
ASGR2	ASGR2	4.49239	0.00206537	32.1595	0.0509518	150	7	19	0	26	0
PTPN7	PTPN7	2.64697	0.00207072	790.632	0.0510202	1675	75	247	491	2562	142
TNFRSF10A-DT	TNFRSF10A-DT	3.59888	0.00207508	25.5047	0.0510641	118	3	22	2	8	6
CDH26	CDH26	3.42691	0.00209889	23.9934	0.0515218	36	7	11	1	98	3
LINC01679	LINC01679	-3.78947	0.00209684	118.703	0.0515218	19	25	15	753	17	7
ITM2A	ITM2A	2.38426	0.00211454	371.772	0.0518415	1153	24	391	214	437	140
ALKAL2	ALKAL2	2.85829	0.00215236	386.118	0.052663	275	15	1427	86	387	177
ARPIN	ARPIN	4.68444	0.00215487	19.7817	0.052663	18	0	6	5	104	0
DNAH3	DNAH3	-2.43311	0.00215603	36.3999	0.052663	3	67	18	64	15	46
WHAMMP1-3	WHAMMP1-3	1.35143	0.00216746	666.303	0.0528769	820	256	1272	503	927	367
ETV5	ETV5	2.53395	0.00217236	90.8196	0.0529313	321	40	58	19	115	15
PLEKHO1	PLEKHO1	1.20989	0.00217559	1747.82	0.0529447	2241	977	2780	1022	2728	1046
LUZP2	LUZP2	4.96763	0.00218943	11.5971	0.0531509	14	1	3	0	58	1
MERTK	MERTK	2.38403	0.00218807	38.7763	0.0531509	27	14	110	13	67	9
LOC105377457	LOC105377457	5.9504	0.00219951	5.85581	0.05333	3	0	19	0	15	0
GOLGA2P7-2	GOLGA2P7-2	-2.62789	0.00222244	56.6497	0.0538201	9	134	29	34	11	94
AK4	AK4	3.55216	0.00224082	60.1491	0.0541325	265	2	13	4	77	21
CD300LB	CD300LB	3.07317	0.00223938	15.0413	0.0541325	43	2	18	7	25	1
CSF3R	CSF3R	2.08022	0.00224694	2341.42	0.0542143	4507	730	1351	1615	6511	423
DNAJC1	DNAJC1	1.84296	0.0022671	288.387	0.0546304	394	111	212	123	871	130
FBXO41	FBXO41	-1.31025	0.00227247	974.173	0.0546304	723	1266	532	1265	521	1460
LOC105377137	LOC105377137	-3.47009	0.00227083	13.2339	0.0546304	3	6	2	58	2	16
LOC107986153	LOC107986153	2.98893	0.00227667	26.3356	0.0546649	47	0	37	13	67	6
NRP2	NRP2	3.92395	0.00228657	88.7222	0.054836	43	21	448	4	9	4
LINC02532	LINC02532	-2.7879	0.00229657	27.6375	0.0549426	2	67	12	49	8	21
ULK4P3	ULK4P3	2.6853	0.00229482	62.0324	0.0549426	183	24	23	10	142	12
TBCD	TBCD	-1.77798	0.00230836	2512.36	0.0551581	1895	4771	832	2871	872	3231
STING1	STING1	2.06498	0.00231307	707.798	0.055204	1117	350	439	203	2190	209
CAVIN2	CAVIN2	4.47884	0.00231772	54.0962	0.0552484	39	11	7	1	303	0
RGS2	RGS2	2.69967	0.00232497	568.014	0.0553544	1646	15	806	371	660	118
CALML6	CALML6	-3.98207	0.00234483	33.0562	0.0557602	3	18	9	15	0	141
LOC105379749-2	LOC105379749-2	6.8453	0.00234921	10.893	0.055777	18	0	48	0	0	0
MUC1	MUC1	1.68623	0.00235203	51.7641	0.055777	89	16	72	25	91	31
NECAB3	NECAB3	-1.6641	0.002354	135.185	0.055777	92	102	56	277	58	243
LRRC2	LRRC2	-2.41376	0.00236362	31.7096	0.0558934	19	25	5	86	8	54
PAXIP1	PAXIP1	-1.80694	0.00236639	263.589	0.0558934	193	516	78	371	102	273
TMEM131L	TMEM131L	-1.77645	0.00236738	2036.16	0.0558934	526	1886	1574	4363	772	3278
OR2L2	OR2L2	-2.75757	0.00238403	12.2302	0.0562193	4	20	3	23	3	19
SCN2A	SCN2A	7.2309	0.00238973	406.478	0.0562867	169	9	0	5	2574	1
HLA-DOA-5	HLA-DOA-5	1.94877	0.00239412	2740.29	0.0563231	5023	453	1889	1548	7269	1432
TICAM1	TICAM1	2.13438	0.00240035	282.993	0.0564026	325	45	851	126	249	144
H2AC8	H2AC8	2.44515	0.00240356	102.654	0.056411	339	9	124	38	84	49
LOC285097-2	LOC285097-2	-1.64131	0.00246118	445.064	0.0576603	127	546	196	993	376	494
SLC35F3	SLC35F3	3.3517	0.00246262	58.2585	0.0576603	67	5	6	12	283	14
LOC105374413	LOC105374413	4.43147	0.00248387	7.4871	0.058089	15	0	12	1	19	1
CD14	CD14	2.99761	0.00248742	101.639	0.0581035	335	4	64	66	182	7
UNC93B1	UNC93B1	-1.54543	0.0024962	1232.12	0.0582397	785	2183	414	1570	824	1435
USP53	USP53	2.12399	0.00250095	278.999	0.0582818	507	85	346	34	605	168
ALDH2	ALDH2	2.19994	0.00252827	129.12	0.0588492	401	41	74	74	206	25
DUSP3	DUSP3	1.86593	0.00253126	517.311	0.0588495	1040	175	279	256	1328	225
BAALC-AS2	BAALC-AS2	3.77068	0.00253986	10.8155	0.0589388	16	3	22	0	26	1
BIK	BIK	3.32817	0.00254105	87.9288	0.0589388	333	6	13	6	171	33
LOC105372132	LOC105372132	-6.82726	0.00254911	9.87479	0.0590564	0	31	0	0	0	20
TMEM64	TMEM64	-2.84122	0.00257895	162.23	0.0596777	3	375	58	317	66	125
NECTIN2	NECTIN2	1.9258	0.00261038	1203.08	0.0603346	1901	788	2061	393	2089	204
GOLGA8J	GOLGA8J	2.61186	0.00261548	94.1615	0.0603474	191	35	59	6	278	30
KIR3DL2-13	KIR3DL2-13	-5.70165	0.00262314	8.9737	0.0603474	1	31	0	17	0	1
KIR3DL2-29	KIR3DL2-29	-5.70165	0.00262314	8.9737	0.0603474	1	31	0	17	0	1
KIR3DL2-30	KIR3DL2-30	-5.70165	0.00262314	8.9737	0.0603474	1	31	0	17	0	1
HLA-DOA	HLA-DOA	1.94547	0.00263058	2792.71	0.0604484	5165	442	1935	1639	7340	1440
PHLDA2-2	PHLDA2-2	5.18383	0.00267198	6.91055	0.0613284	22	1	14	0	6	0
CYSLTR2	CYSLTR2	2.56716	0.0026829	59.5553	0.0614364	49	6	49	22	239	24
LOC107985480	LOC107985480	-4.4531	0.00268088	7.10278	0.0614364	1	11	0	20	1	10
FLNB	FLNB	1.87241	0.00270248	3775.55	0.0618133	6448	1267	2305	2639	10640	1043
GCNT2	GCNT2	2.80439	0.00270992	94.535	0.061912	210	4	162	71	153	6
PLCH1	PLCH1	-2.58729	0.00272318	251.233	0.0621431	111	734	46	401	72	62
ARTN	ARTN	-2.42107	0.00273724	123.481	0.0622486	53	85	9	432	65	150
DPP4	DPP4	3.26089	0.00273596	334.645	0.0622486	262	12	67	51	1709	123
PER3	PER3	-2.179	0.00273523	82.2416	0.0622486	14	100	60	149	18	147
MKNK1	MKNK1	1.33215	0.00274104	1547.32	0.0622634	2064	937	2334	705	2659	848
LOC727751	LOC727751	-2.14334	0.00275136	72.8549	0.0623547	15	157	46	85	23	88
MIR924HG	MIR924HG	6.09171	0.00274925	12.7067	0.0623547	47	0	0	1	35	0
KREMEN2	KREMEN2	-3.25611	0.00276083	125.895	0.0624523	51	29	9	73	16	545
LOC100288570	LOC100288570	4.10512	0.00276223	13.636	0.0624523	13	0	23	5	48	0
LOC105371441	LOC105371441	3.98421	0.00276583	8.16659	0.0624523	20	0	14	2	15	1
LOC107987299	LOC107987299	2.26174	0.00276829	361.475	0.0624523	386	133	1219	86	230	131
FCER1G	FCER1G	2.31456	0.00278747	164.393	0.0628134	421	49	144	111	315	12
KLK1	KLK1	-4.54881	0.00279174	23.1657	0.0628379	6	19	0	8	0	96
LOC101059954	LOC101059954	-4.10198	0.00279606	11.2697	0.0628637	2	38	0	11	2	8
KIR3DL2-42	KIR3DL2-42	-5.67854	0.00281116	8.8351	0.0630637	1	31	0	16	0	1
PRG2	PRG2	3.9846	0.00281133	2155.46	0.0630637	2266	115	22	683	11367	56
MAL	MAL	2.77138	0.00281546	97.4428	0.0630849	336	38	145	28	51	5
LOC105370750-2	LOC105370750-2	2.09823	0.00282431	45.4588	0.0632116	78	24	47	12	113	12
FAM177B	FAM177B	-2.79018	0.00283126	40.23	0.0632955	19	56	8	20	5	117
CFI	CFI	6.11054	0.00283459	6.53288	0.0632985	18	0	1	0	24	0
GAL3ST2-2	GAL3ST2-2	3.15063	0.00284344	62.4924	0.0634244	83	6	249	16	9	16
BMP2	BMP2	-3.58979	0.00286468	421.311	0.0638263	63	1470	129	605	5	41
SASH3	SASH3	-1.74857	0.00288185	4037.3	0.0640645	1651	2132	1611	11258	2694	6225
TSPAN17	TSPAN17	-1.47937	0.00287937	392.708	0.0640645	144	573	285	523	226	559
PACSIN1	PACSIN1	-2.54271	0.00289991	82.4328	0.0643937	38	253	23	64	15	57
TNFRSF10B	TNFRSF10B	1.33964	0.00290815	623.177	0.0645042	1177	214	685	470	994	378
POU2AF1	POU2AF1	-1.3256	0.00292021	1143.22	0.0646993	801	1237	746	2373	507	1322
RPS2P52	RPS2P52	4.09339	0.00292655	12.2787	0.0647671	43	0	5	1	27	3
HRH4	HRH4	4.53029	0.00294333	18.8587	0.0650421	16	1	2	4	104	0
SHE	SHE	4.54333	0.00294555	8.06607	0.0650421	16	0	25	1	7	1
LOC389831	LOC389831	3.27502	0.00294983	51.2445	0.0650639	108	20	20	2	177	3
CD300C	CD300C	3.59012	0.002959	10.5105	0.0651615	25	0	10	3	28	2
LINC01163	LINC01163	-2.70738	0.00296084	673.6	0.0651615	131	1868	33	935	431	424
GBP4	GBP4	1.5072	0.00301782	3914.92	0.0663016	5543	989	5370	3728	7638	1678
KIR3DL2-26	KIR3DL2-26	-5.65505	0.00301934	8.69649	0.0663016	1	31	0	15	0	1
ADM	ADM	2.50908	0.00302817	150.233	0.0664217	540	35	198	28	62	64
CSF2RA-2	CSF2RA-2	2.59234	0.00303421	91.5683	0.0664804	184	32	58	42	271	4
SCX	SCX	-1.6316	0.00306657	90.0218	0.0671152	28	124	61	180	50	100
KBTBD8	KBTBD8	2.36699	0.00307333	776.406	0.0671887	490	125	1987	111	1637	475
LOC105375743	LOC105375743	4.99905	0.00308074	10.8611	0.0672765	35	0	1	1	33	1
LOC105373181	LOC105373181	-2.75057	0.00309083	49.8085	0.0674224	8	11	17	202	16	73
CBX4	CBX4	-1.75955	0.00310615	4082.76	0.0676074	1960	2001	2277	9953	1632	7604
LOC100130872	LOC100130872	-2.93726	0.00310319	232.267	0.0676074	55	828	67	232	47	31
CHST13	CHST13	5.37655	0.00311822	7.78903	0.0677212	24	0	2	1	24	0
DLEU7	DLEU7	-4.08966	0.00311492	17.0608	0.0677212	4	3	1	12	1	77
LILRB2-5	LILRB2-5	-2.46205	0.00312429	1566.43	0.0677786	800	4855	472	1386	238	836
MARCKSP1	MARCKSP1	5.14666	0.00313223	6.66614	0.0678765	5	0	15	1	22	0
LINC02256-4	LINC02256-4	1.17381	0.00313873	206.736	0.0679428	299	105	277	167	338	106
POGLUT2	POGLUT2	3.61747	0.00317101	11.0174	0.0685665	29	0	9	2	28	3
PGM5	PGM5	3.06669	0.00319593	29.5397	0.06903	91	6	6	10	75	3
KIR3DL2-34	KIR3DL2-34	-5.59881	0.0032102	8.36603	0.0692627	1	28	0	17	0	1
KIR3DL2-7	KIR3DL2-7	-5.62045	0.00322597	8.49394	0.0694513	1	30	0	15	0	1
TJP2	TJP2	1.32332	0.00322249	871.24	0.0694513	1208	322	1519	802	1207	402
LOC613266	LOC613266	-3.37099	0.00324025	14.4281	0.0696829	2	5	4	24	2	49
MCAM	MCAM	3.46526	0.00325149	285.002	0.0698488	274	9	1271	24	34	103
CCL5	CCL5	1.56918	0.00325605	428.083	0.0698708	389	132	916	327	718	199
KCNN3	KCNN3	3.86734	0.00327103	17.0883	0.0700919	9	4	78	1	10	1
LOC105376704	LOC105376704	2.01649	0.00327343	43.4187	0.0700919	70	24	52	12	102	12
PTPN14	PTPN14	2.1376	0.00328847	460.943	0.0703377	1318	245	264	126	837	102
HLA-DPB2-7	HLA-DPB2-7	3.67343	0.00329447	14.6631	0.07039	11	0	23	6	55	1
LOC105370750	LOC105370750	2.04275	0.00330327	41.2863	0.0705018	72	22	45	11	97	12
GHRHR	GHRHR	-5.68197	0.00330714	17.0735	0.0705083	0	45	2	55	0	0
GFY	GFY	-3.97744	0.00334105	12.6541	0.0711546	1	6	0	59	4	14
C17orf97	C17orf97	2.99725	0.00336695	18.6289	0.0714865	29	2	60	3	13	7
LOC105373279	LOC105373279	2.92848	0.00336747	20.6678	0.0714865	21	7	60	1	33	5
RPH3AL	RPH3AL	3.36833	0.00336546	27.7281	0.0714865	35	11	72	2	52	0
UTS2	UTS2	-4.73009	0.00338195	22.7282	0.071717	0	57	5	2	0	56
PRSS57	PRSS57	2.72137	0.00338833	994.604	0.0717753	1472	143	610	50	3607	529
HECW1	HECW1	-4.5511	0.00341292	7.71367	0.0722189	0	20	1	6	1	14
SH3PXD2A	SH3PXD2A	-2.34731	0.00344952	829.871	0.0729153	300	2074	398	1637	151	259
NCKAP1	NCKAP1	3.25638	0.00346285	12.1821	0.073119	8	2	26	4	37	1
ACVRL1	ACVRL1	4.92771	0.00347625	11.6792	0.0733237	19	2	3	0	53	0
LOC107987052	LOC107987052	5.59433	0.00349452	4.57458	0.0736305	8	0	11	0	10	0
STARD3NL	STARD3NL	1.32507	0.00350129	415.619	0.0736948	699	172	563	392	629	163
LDB3	LDB3	-3.87132	0.00353217	1126.43	0.0742656	12	2743	417	2383	2	937
TANK	TANK	1.41522	0.0035389	434.715	0.0743282	537	201	932	302	512	200
SEPTIN1	SEPTIN1	-1.49212	0.00360785	440.82	0.0756961	158	425	338	738	232	761
F2RL2	F2RL2	3.70424	0.00364056	26.0187	0.0763014	40	8	10	2	110	0
ULK4P3-3	ULK4P3-3	2.55115	0.00364722	72.7196	0.07636	218	32	28	12	156	14
LOC112268252	LOC112268252	3.22023	0.00365276	95.8768	0.0763953	171	12	11	44	394	4
FRMPD2B	FRMPD2B	3.82033	0.00366817	31.1075	0.0766365	48	9	8	2	137	0
KIR3DL2-21	KIR3DL2-21	-5.53737	0.00369954	8.02486	0.0772104	1	27	0	16	0	1
DNAJB1	DNAJB1	2.74131	0.00371276	2831.38	0.0774045	13114	383	1516	1283	906	628
ST8SIA6	ST8SIA6	2.41812	0.00377045	25.9437	0.0785245	34	4	34	18	74	4
TUBA8	TUBA8	-2.28535	0.00378011	211.931	0.0786431	90	572	33	127	111	236
TYROBP	TYROBP	1.70607	0.00380468	242.648	0.079071	301	70	279	217	624	70
PTPRS	PTPRS	3.07844	0.00381988	16.5769	0.0793035	14	1	58	7	20	3
DGCR6	DGCR6	1.74266	0.0038292	39.6658	0.0794138	66	18	54	14	75	20
LOC105376387	LOC105376387	5.4554	0.00383677	8.21922	0.0794874	25	0	1	1	27	0
GOLGA8N-4	GOLGA8N-4	2.00819	0.00386793	2539.96	0.0799268	3949	716	2217	452	7083	1658
LOC105373279-3	LOC105373279-3	2.93521	0.00386945	22.4919	0.0799268	20	8	68	1	36	5
NFKB2	NFKB2	2.53139	0.0038701	1137.27	0.0799268	798	222	4660	504	426	294
C3orf56	C3orf56	3.21057	0.00388133	21.1164	0.0800752	37	6	19	0	68	5
ATF3	ATF3	1.67683	0.00393206	911.785	0.0810373	2279	216	1031	472	1099	601
PHGDH	PHGDH	-3.08686	0.00395927	364.731	0.0815132	118	39	11	789	122	1163
TOMM40L	TOMM40L	1.59971	0.00396343	118.221	0.081514	242	34	107	71	223	70
FMNL2	FMNL2	-1.81144	0.00398572	71.616	0.0818873	49	97	32	172	19	68
COL6A1	COL6A1	3.24363	0.0039908	22.0527	0.0819065	5	6	39	4	86	2
CHRNA7-3	CHRNA7-3	3.76919	0.00400566	173.268	0.0821264	506	47	27	17	524	0
LINC01224	LINC01224	-3.53869	0.00401672	92.6398	0.0822679	29	335	5	122	13	3
LOC102724770	LOC102724770	1.72267	0.00402496	47.8408	0.0823514	83	23	59	16	93	24
KIAA1522	KIAA1522	2.07081	0.00405008	132.555	0.0826943	244	43	337	87	82	26
MDGA1	MDGA1	7.654	0.00404701	119.79	0.0826943	1	3	657	0	61	0
PWAR5	PWAR5	1.21267	0.00406334	178.919	0.0828795	228	80	277	123	290	115
FBXO44	FBXO44	-1.88116	0.00408332	306.192	0.0831158	134	399	220	468	50	529
LINC02642	LINC02642	-2.52169	0.00408316	18.7955	0.0831158	8	20	2	28	8	45
PDSS1	PDSS1	-1.41746	0.00409648	179.754	0.083298	101	239	68	238	147	275
RMND5B	RMND5B	-1.36468	0.00410503	215.985	0.0833861	92	250	103	385	195	287
MLF1	MLF1	3.09377	0.00413469	16.2796	0.0839025	21	0	43	8	28	3
CCDC24	CCDC24	-1.95409	0.00415598	352.62	0.0842481	137	893	136	467	190	193
SEL1L3	SEL1L3	-2.5907	0.00417147	486.234	0.0844754	47	448	242	206	145	1656
LRP12	LRP12	4.32156	0.00419203	28.338	0.084805	54	1	1	8	125	0
FGD5	FGD5	3.54707	0.00420988	343.405	0.0850791	382	14	12	27	1733	114
GOLGA8N-2	GOLGA8N-2	2.00727	0.00422332	2406.68	0.0852636	3752	674	2068	421	6736	1583
CLTCL1	CLTCL1	-2.0185	0.00424944	94.2994	0.0857035	19	109	34	293	68	72
COL27A1	COL27A1	-2.5731	0.00427747	34.3322	0.0858678	5	76	16	18	10	64
ESAM-AS1	ESAM-AS1	3.12995	0.00427929	9.7035	0.0858678	12	1	25	3	18	2
LOC105373279-2	LOC105373279-2	2.9567	0.00427352	21.2117	0.0858678	19	8	65	1	33	4
PTGS2	PTGS2	3.39114	0.00426776	143.583	0.0858678	23	3	629	71	151	11
TBC1D14	TBC1D14	-1.56961	0.00427781	791.41	0.0858678	387	874	427	2271	455	557
LOC101928092	LOC101928092	-2.75787	0.00428655	105.192	0.0859265	10	308	61	67	12	111
LOC100286906	LOC100286906	-7.26342	0.00429822	91.605	0.0860731	0	2	0	26	4	484
AKR1C3	AKR1C3	2.65029	0.00430501	260.327	0.086122	313	125	106	37	1073	30
CEP85L	CEP85L	1.79549	0.00432612	1093.38	0.0864487	1175	493	3071	652	1012	302
SPATA33	SPATA33	-2.41648	0.00433008	267.031	0.0864487	56	773	83	401	132	71
HLA-DMA-2	HLA-DMA-2	1.62355	0.00434126	6360.73	0.0865293	7532	1269	13754	4218	8910	3987
TP53I11	TP53I11	-2.43275	0.00434287	308.542	0.0865293	128	241	90	1413	88	87
CBX1	CBX1	3.46897	0.00438008	311	0.0868735	1131	6	30	161	691	12
GBP2	GBP2	2.31203	0.0043821	600.194	0.0868735	676	29	1609	426	840	198
LOC102723630	LOC102723630	4.88217	0.00438115	28.5378	0.0868735	0	0	18	4	168	2
TMBIM1	TMBIM1	1.23935	0.00437011	713.088	0.0868735	1003	416	1281	460	870	357
ZNRF3	ZNRF3	3.08453	0.00437158	162.262	0.0868735	248	43	48	58	668	2
CCL5-2	CCL5-2	1.53339	0.00444084	426.994	0.0878621	375	134	908	334	723	201
PHF5CP	PHF5CP	5.17608	0.00443909	6.85734	0.0878621	14	0	24	0	3	1
LOC285097-3	LOC285097-3	-1.55796	0.00444822	432.858	0.0879202	126	510	201	966	383	478
LOC105375347	LOC105375347	-2.56439	0.00446352	30.1473	0.0881344	12	71	13	42	2	31
CLU	CLU	3.14808	0.00447045	28.9353	0.0881833	28	2	11	14	135	3
PPP2R2C	PPP2R2C	-3.65473	0.00449216	111.417	0.0885233	40	282	5	330	7	2
TRDC	TRDC	2.89483	0.00449943	38.1408	0.0885783	10	5	40	11	173	11
LAMB1	LAMB1	2.41091	0.00452412	77.6382	0.0889759	267	37	91	13	53	17
LPAR4	LPAR4	5.05005	0.00455123	6.27722	0.0894202	13	0	4	0	23	1
HLA-DMA-3	HLA-DMA-3	1.60638	0.00455763	6562	0.0894571	7860	1325	14080	4424	9121	4120
LOC105376325	LOC105376325	2.9605	0.00465317	80.5925	0.0912419	234	39	77	2	146	6
CHRNA7	CHRNA7	3.71506	0.00465979	159.638	0.0912812	470	45	24	16	477	0
HLA-DPA1-5	HLA-DPA1-5	1.40211	0.00466606	13582.8	0.0913136	18359	3604	17420	9063	27503	9692
DBN1	DBN1	-1.6793	0.00467949	1146.13	0.0914859	722	1163	286	1296	754	2549
HLA-DMA-7	HLA-DMA-7	1.61058	0.00471905	6666.81	0.0921683	8002	1326	14377	4516	9191	4172
HLA-DMA-6	HLA-DMA-6	1.61093	0.00472998	6666.4	0.0922857	8002	1324	14377	4516	9191	4172
LINC00707	LINC00707	5.19302	0.00473439	6.87462	0.0922857	21	0	2	1	21	0
LOC112268182	LOC112268182	-3.3822	0.00476541	33.5411	0.0927989	1	125	6	11	12	21
DAPK1	DAPK1	2.42519	0.00483634	908.86	0.0940875	1089	213	1559	40	2270	523
MOXD1	MOXD1	4.85216	0.00486246	5.50383	0.0944478	13	0	9	0	12	1
TMSB15B	TMSB15B	-2.04071	0.00486441	80.6539	0.0944478	11	61	48	218	41	124
LOC100506688-2	LOC100506688-2	3.91269	0.00488036	20.2432	0.0946646	15	0	4	5	109	3
C16orf74	C16orf74	-2.47756	0.00489643	53.9768	0.0948832	8	29	9	83	37	158
FFAR1	FFAR1	-2.4718	0.0049464	156.735	0.0957578	23	108	110	442	13	276
HLA-DMA-8	HLA-DMA-8	1.60373	0.00497945	6525.56	0.0963035	7794	1297	14065	4451	9007	4093
CYP4V2	CYP4V2	-1.71993	0.00499952	221.518	0.0965971	176	364	68	226	84	361
GOLGA2P7	GOLGA2P7	-2.06665	0.00501491	62.0591	0.0967142	11	133	40	75	24	71
LINC02404	LINC02404	-6.44352	0.00501536	7.53266	0.0967142	0	0	0	31	0	18
IER5L	IER5L	2.44383	0.0050883	56.0303	0.0980254	220	19	29	17	52	14
KRBA1	KRBA1	-1.21816	0.00510681	214.838	0.0982863	155	291	134	297	120	279
FGF17	FGF17	3.01604	0.00512488	17.9631	0.0984424	12	7	55	3	33	1
LOC112267907	LOC112267907	2.49078	0.00512174	29.2732	0.0984424	85	3	50	18	21	7
GPER1	GPER1	-2.59619	0.00516007	13.4893	0.0990222	5	26	5	26	2	15
ITGA2B	ITGA2B	2.55973	0.00516778	54.7129	0.0990742	27	5	123	39	150	8
LOC100288203-2	LOC100288203-2	1.45418	0.00517754	850.826	0.0991651	1163	231	1516	845	1265	353
GOLGA8J-4	GOLGA8J-4	2.58757	0.00518276	77.9526	0.0991692	166	33	44	4	226	22
SCML1	SCML1	-2.85095	0.0051881	683.329	0.0991753	67	2314	386	380	54	438
ABHD4	ABHD4	1.94875	0.00521389	172.758	0.0994761	526	46	108	124	245	50
P2RY2	P2RY2	4.25718	0.00521263	76.4367	0.0994761	127	0	14	27	343	0
TREM2	TREM2	5.70429	0.00522709	4.9309	0.099632	17	0	2	0	13	0
GAL3ST2	GAL3ST2	2.91451	0.00530486	42.2819	0.101017	56	5	163	14	8	11
CSAG3	CSAG3	10.8841	0.00533972	178.913	0.101485	0	0	920	0	169	0
HLA-DMA-5	HLA-DMA-5	1.5877	0.00533462	6140.25	0.101485	7394	1271	13426	4147	8104	3897
BTG3-2	BTG3-2	2.41044	0.00538503	125.686	0.102248	151	3	246	70	278	53
PDIA5	PDIA5	2.03215	0.00539458	107.494	0.102331	239	23	64	32	258	67
TRIM10-3	TRIM10-3	-3.58387	0.00543748	33.938	0.103046	1	65	13	127	2	3
HLA-DPB2-5	HLA-DPB2-5	3.53777	0.00549113	13.4162	0.103856	10	0	20	6	51	1
SDHAP2-7	SDHAP2-7	-1.78985	0.00548844	1503.46	0.103856	535	1076	1074	4863	496	1525
TNIK	TNIK	2.46092	0.00549595	82.5054	0.103856	53	17	304	52	72	11
SREBF1	SREBF1	1.52592	0.00552482	1613.15	0.104302	3034	480	3114	1154	1333	882
PANX1	PANX1	-1.21112	0.00553071	508.293	0.104314	319	598	278	1080	384	468
HLA-DOA-7	HLA-DOA-7	1.54124	0.00556859	1734.4	0.104928	3130	464	1319	1279	3921	958
COLGALT1	COLGALT1	-1.6145	0.00559103	2229.95	0.104951	1560	1684	601	3414	1374	4821
CSF2RA	CSF2RA	2.4714	0.0055786	107.905	0.104951	207	36	73	61	317	4
DPYD	DPYD	1.44144	0.00558449	631.693	0.104951	904	160	747	586	1321	313
GOLGA8J-2	GOLGA8J-2	2.56102	0.00558877	76.7334	0.104951	162	33	44	4	222	22
C11orf21	C11orf21	1.70646	0.00561191	714.352	0.105203	1214	502	1070	179	1196	229
HLA-DPA1-4	HLA-DPA1-4	1.37677	0.00561508	14137.9	0.105203	19381	3842	17334	9449	28907	10250
FAM229B	FAM229B	3.23993	0.00565095	25.067	0.105575	20	4	9	10	123	1
GOLGA2P10	GOLGA2P10	-2.27043	0.00564811	159.864	0.105575	25	347	107	98	38	270
LOC728989	LOC728989	6.29391	0.00564553	293.981	0.105575	0	5	1416	18	362	1
IGHG4-2	IGHG4-2	-2.59764	0.00566339	23.0039	0.105708	4	12	7	95	10	23
LY9	LY9	-2.34206	0.0056805	267.107	0.105839	97	541	129	81	48	569
SDHAP2-3	SDHAP2-3	-1.77832	0.00568114	1576.37	0.105839	585	1115	1113	5132	524	1576
LOC107987222	LOC107987222	1.43417	0.00572156	236.165	0.106492	304	89	464	218	318	86
MYCL	MYCL	4.97331	0.00572698	5.91939	0.106493	11	0	4	1	23	0
HLA-DPA1-2	HLA-DPA1-2	1.3698	0.00574989	13974.5	0.106818	19166	3828	17132	9337	28473	10175
BHLHA15	BHLHA15	-1.8398	0.00576457	104.075	0.106906	62	181	43	251	39	55
HLA-DPA1	HLA-DPA1	1.37239	0.00576543	13800.4	0.106906	18906	3768	16944	9177	28146	10068
GPX3	GPX3	2.17411	0.00577974	41.5961	0.107071	97	24	71	12	46	6
BLK-2	BLK-2	-2.40117	0.00579453	1127.89	0.107233	429	1489	626	1260	46	2626
LOC105371822	LOC105371822	4.06068	0.00579929	9.97193	0.107233	29	3	11	0	20	0
LOC100129878	LOC100129878	-2.7113	0.00582396	14.2881	0.107588	2	36	5	20	5	13
CA3-AS1	CA3-AS1	-6.48805	0.0058345	7.80397	0.107682	0	31	0	11	0	0
SDHAP2	SDHAP2	-1.75259	0.00587743	1463.49	0.108273	555	1049	1049	4666	487	1498
SRRD	SRRD	-1.34657	0.00587251	284.647	0.108273	123	374	199	594	188	257
CREG1	CREG1	1.78344	0.0059231	826.508	0.108538	2062	259	451	634	1628	254
HLA-DPA1-7	HLA-DPA1-7	1.36379	0.00590835	12386.5	0.108538	16559	3358	15825	8399	24898	9021
LOC112268096	LOC112268096	-5.17766	0.00592478	6.30549	0.108538	0	21	1	11	0	2
LOC112268198	LOC112268198	-1.79019	0.00593025	64.1225	0.108538	45	128	24	85	22	67
LOC285097	LOC285097	-1.5632	0.00591421	391.362	0.108538	104	469	188	877	348	422
NAV2	NAV2	-3.69235	0.00591497	48.7982	0.108538	1	4	13	20	8	232
PPP2R3B-2	PPP2R3B-2	-1.41322	0.00591407	603.61	0.108538	427	761	300	595	320	1125
STAT5A	STAT5A	1.22856	0.00597942	2531.48	0.109337	3866	1080	4358	1546	2949	1803
PPP1R26	PPP1R26	4.42017	0.00599143	19.6589	0.109456	2	0	79	6	36	0
CHST2	CHST2	-1.60154	0.00605231	191.559	0.110466	65	201	161	416	70	254
DCHS1	DCHS1	2.84752	0.00607222	271.924	0.110647	372	119	1018	45	63	16
PBX4	PBX4	2.8555	0.0060734	150.378	0.110647	480	71	297	18	43	8
ABCC6-2	ABCC6-2	2.05125	0.0060827	26.6104	0.110714	30	13	54	12	52	5
ARHGAP27P2	ARHGAP27P2	-3.17173	0.00614095	19.5089	0.111147	5	14	7	27	0	61
BTN2A2	BTN2A2	1.40298	0.00611271	379.598	0.111147	523	143	707	368	507	134
LINC00544	LINC00544	-4.10111	0.0061458	20.4082	0.111147	5	85	2	11	0	3
LOC105371894	LOC105371894	-3.1045	0.00612961	83.6502	0.111147	13	313	9	73	35	8
PPP2R3B	PPP2R3B	-1.37319	0.00611987	642.579	0.111147	445	797	331	642	362	1186
RFX8	RFX8	3.43854	0.0061415	37.1769	0.111147	53	4	2	14	173	2
TNIP1	TNIP1	1.63621	0.00613307	1813.49	0.111147	2179	883	4799	906	1522	762
PCDHGA4	PCDHGA4	4.10923	0.00616517	33.6732	0.111312	3	3	173	0	16	7
RAB34	RAB34	1.22792	0.00616617	878.432	0.111312	1649	364	1083	828	1182	413
TMEM176B	TMEM176B	3.29653	0.00619322	14.3906	0.111698	61	2	16	4	5	2
SDHAP2-6	SDHAP2-6	-1.77269	0.00619995	1617.84	0.111718	597	1132	1158	5266	531	1626
HLA-DPA1-8	HLA-DPA1-8	1.35199	0.00621822	13440.4	0.111945	18369	3699	16548	9186	27145	9794
SYNPO	SYNPO	-3.11875	0.00624727	55.5721	0.112366	11	36	16	6	9	232
PPP2R3B-3	PPP2R3B-3	-1.43191	0.00625985	417.022	0.11249	288	540	183	401	249	775
SH3RF3-AS1	SH3RF3-AS1	-2.89896	0.00627832	22.6589	0.112719	4	41	7	79	6	4
SDHAP2-2	SDHAP2-2	-1.76821	0.00630328	1620.3	0.11286	600	1135	1162	5269	533	1626
SDHAP2-4	SDHAP2-4	-1.77195	0.00629975	1620.71	0.11286	597	1133	1161	5286	533	1621
SDHAP2-5	SDHAP2-5	-1.77195	0.00629975	1620.71	0.11286	597	1133	1161	5286	533	1621
SDHAP2-8	SDHAP2-8	-1.77111	0.00634326	1619.99	0.113473	597	1131	1161	5285	533	1620
EFNB2	EFNB2	-4.24448	0.00635496	29.4865	0.11358	2	2	7	11	0	145
LOC100507412-2	LOC100507412-2	1.56566	0.00637032	95.3203	0.113752	119	31	96	57	248	55
OPRL1	OPRL1	-1.67474	0.00642018	112.588	0.114539	74	100	51	130	45	264
MYCBPAP	MYCBPAP	3.18082	0.00643245	135.762	0.114654	376	62	284	2	103	4
RHOBTB3	RHOBTB3	1.59154	0.00646886	170.387	0.115199	134	53	373	99	302	100
GLIPR2	GLIPR2	1.66871	0.00650295	290.847	0.115598	466	63	260	268	710	109
LOC102724488-2	LOC102724488-2	1.58653	0.00649829	99.5535	0.115598	133	52	229	53	104	39
LOC107985939	LOC107985939	-2.29985	0.00653276	27.9154	0.116024	9	23	11	109	10	19
ACR	ACR	2.92768	0.00655704	85.9391	0.116246	96	36	329	3	38	13
FOCAD	FOCAD	2.51104	0.00655252	132.781	0.116246	341	7	41	65	356	52
CCL25	CCL25	-3.17274	0.00657281	25.2662	0.116422	8	5	4	18	4	107
ADCY9	ADCY9	-1.72143	0.00659471	721.392	0.116705	299	674	429	591	332	1864
HLA-DPA1-6	HLA-DPA1-6	1.33397	0.0066196	12337.6	0.117041	17012	3507	14940	8315	24828	9129
SLC9A3R1	SLC9A3R1	1.31737	0.00663079	871.762	0.117134	1849	452	747	592	1394	423
NTHL1	NTHL1	1.34949	0.00667589	190.703	0.117826	333	56	259	128	279	137
EDA	EDA	3.42122	0.0067266	54.6157	0.118615	7	15	273	8	21	3
VPS26B	VPS26B	-1.37492	0.00674654	1005.91	0.11886	611	1322	349	1183	851	1637
CFP	CFP	1.6882	0.00678281	333.745	0.1193	695	207	287	176	659	71
PXDC1	PXDC1	2.66748	0.00678357	45.8922	0.1193	64	7	125	33	59	1
B3GALNT1	B3GALNT1	2.2787	0.00680231	58.2253	0.119418	182	5	36	33	92	24
MAFIP	MAFIP	6.74702	0.00679786	89.0312	0.119418	0	0	99	2	489	3
LAIR1-2	LAIR1-2	-1.70816	0.00682238	7732.22	0.119452	5380	13332	3346	17955	2727	4067
LOC107984210	LOC107984210	-2.45262	0.00681528	15.312	0.119452	3	17	7	49	5	15
PECAM1	PECAM1	1.88051	0.0068205	1654.15	0.119452	4080	380	763	707	3598	992
LOC105376710	LOC105376710	1.97268	0.00685211	42.5127	0.119592	73	25	41	12	105	11
OTULINL	OTULINL	2.00408	0.00685372	142.175	0.119592	208	49	128	112	406	16
PRKD3	PRKD3	1.4628	0.00685457	540.768	0.119592	761	273	777	163	997	368
RNASE2	RNASE2	4.02653	0.00684599	759.659	0.119592	430	13	14	291	4406	5
LOC105375826	LOC105375826	6.35631	0.00687278	7.74707	0.119804	11	0	0	0	41	0
ULK4P3-4	ULK4P3-4	2.27446	0.0068902	106.502	0.119897	296	58	56	15	218	25
WWC2	WWC2	3.42562	0.00688444	7.84914	0.119897	22	1	16	2	7	1
FGD6	FGD6	1.89344	0.00696363	360.578	0.120928	575	197	900	75	288	146
MPO	MPO	3.68578	0.00696289	6887.65	0.120928	13182	140	61	3002	29314	290
SLAMF7	SLAMF7	2.64086	0.00696777	49.8773	0.120928	45	1	86	36	147	9
FCGR2B	FCGR2B	2.72738	0.00699422	15.5616	0.12128	13	1	32	9	42	3
SERPINA1	SERPINA1	1.81091	0.00700847	317.069	0.121421	463	110	664	289	425	44
ANKRD63	ANKRD63	-2.57229	0.00702658	35.542	0.12149	16	75	4	97	13	10
HCAR3	HCAR3	2.48374	0.00705548	35.8742	0.12149	122	5	44	25	26	5
HLA-DPA1-3	HLA-DPA1-3	1.3416	0.00705792	12947.7	0.12149	17775	3634	15513	8597	26425	9655
IL6R	IL6R	2.21891	0.00706774	210.326	0.12149	375	39	77	159	689	40
LILRB2-3	LILRB2-3	-2.15533	0.00702441	1122.38	0.12149	633	3159	469	1208	184	608
LOC101929974	LOC101929974	3.80073	0.00705465	11.3687	0.12149	22	4	16	0	30	0
NXF3	NXF3	3.78077	0.00706685	15.7015	0.12149	13	4	5	2	80	0
SLC2A3	SLC2A3	1.60655	0.00706532	2059.21	0.12149	5136	656	3083	1602	1505	857
USP46	USP46	-1.59242	0.00704949	176.639	0.12149	40	172	119	323	121	295
CAPSL	CAPSL	-4.51477	0.00710445	21.648	0.12172	0	0	1	103	5	36
HLA-DMA-4	HLA-DMA-4	1.72772	0.00709375	3817.49	0.12172	4058	549	8824	2849	5538	2109
SKAP2	SKAP2	-2.70831	0.00709537	194.293	0.12172	77	23	69	527	14	505
TPPP3	TPPP3	3.23049	0.0071057	17.1307	0.12172	12	5	10	1	81	3
DENND5A	DENND5A	1.28604	0.00716402	2449.35	0.122084	3095	1394	4995	1385	2799	1324
HLA-A-7	HLA-A-7	2.54449	0.0071446	1870.92	0.122084	1167	61	6701	734	1977	888
HLA-DOA-6	HLA-DOA-6	1.65553	0.00715572	1848.23	0.122084	3426	288	1828	1611	3784	910
LINC01260	LINC01260	-3.10665	0.00713941	18.3864	0.122084	1	15	7	10	4	67
OLIG1	OLIG1	3.9934	0.00715309	10.8063	0.122084	28	1	2	3	37	0
TINAGL1	TINAGL1	-2.89509	0.00716167	97.5721	0.122084	52	68	12	27	9	381
HYDIN2	HYDIN2	5.74632	0.00718309	5.07749	0.122261	1	0	11	0	21	0
STX3	STX3	1.17104	0.00718675	1577.79	0.122261	2516	769	2692	1120	1660	969
LOC105377158	LOC105377158	2.71002	0.00722345	22.6416	0.122675	30	12	57	2	36	2
XXYLT1-AS2	XXYLT1-AS2	-2.62183	0.00722195	24.1598	0.122675	2	56	5	19	15	38
CFAP46	CFAP46	-3.26451	0.00724758	45.6142	0.122979	20	163	5	8	2	40
MMP15	MMP15	3.18836	0.00728241	20.8609	0.123419	17	3	8	9	101	1
TRIM16L	TRIM16L	3.31364	0.00728602	52.4719	0.123419	60	1	5	11	255	17
BMP2K	BMP2K	-1.76653	0.00733469	691.348	0.124117	270	1346	216	1425	533	357
TFIP11	TFIP11	-1.28137	0.00733973	705.376	0.124117	489	675	488	1016	317	1236
LYST	LYST	1.53301	0.00736422	1348.56	0.124425	2048	933	1494	696	2919	339
LOC100505498	LOC100505498	-6.38024	0.00739952	7.23901	0.124595	0	10	0	0	0	29
LOC100507412	LOC100507412	1.32733	0.00738862	254.517	0.124595	233	99	408	180	524	153
OPRL1-2	OPRL1-2	-1.62998	0.00739688	127.409	0.124595	87	118	58	141	52	294
SERPINB6	SERPINB6	1.62234	0.00738369	1566.87	0.124595	1996	1044	3615	572	1781	520
CHN2	CHN2	-2.18224	0.00742607	380.441	0.124936	46	424	316	973	58	506
POM121L10P	POM121L10P	-1.97982	0.00743636	101.122	0.125003	14	217	51	112	66	118
EPPK1	EPPK1	-3.37559	0.0074734	813.123	0.125519	179	3334	239	57	21	325
ANTXRLP1	ANTXRLP1	-2.72139	0.00750841	41.2414	0.125661	6	84	26	68	1	52
CXorf65	CXorf65	1.57558	0.00751053	102.303	0.125661	138	47	241	52	98	50
HOMER1	HOMER1	-3.26644	0.00749714	22.3386	0.125661	6	10	7	104	0	21
HOPX	HOPX	2.19327	0.00751145	101.598	0.125661	258	64	88	14	189	19
SPRING1	SPRING1	-1.53472	0.00751362	661.916	0.125661	480	1346	309	774	287	624
OPN4	OPN4	-3.92242	0.00756353	29.4283	0.126261	1	114	10	26	0	5
TRIM10-2	TRIM10-2	-3.48421	0.00756863	35.9257	0.126261	1	67	15	136	2	3
TRIM10-4	TRIM10-4	-3.48421	0.00756863	35.9257	0.126261	1	67	15	136	2	3
RPH3AL-2	RPH3AL-2	2.9463	0.00759252	29.8806	0.126553	27	15	83	2	56	1
PRF1	PRF1	1.60808	0.00760406	225.481	0.126638	462	49	378	205	228	96
GSTM4	GSTM4	-1.60108	0.0076374	144.271	0.127087	82	200	30	269	121	171
LOC117779438	LOC117779438	-3.28215	0.00764825	16.974	0.12716	1	20	5	4	4	60
EMP1	EMP1	2.59367	0.00769539	568.574	0.127837	865	57	71	244	2314	197
VMP1	VMP1	2.19092	0.00771503	865.314	0.128055	3041	163	281	599	1238	219
TPCN2	TPCN2	1.31659	0.00774017	123.171	0.128365	250	55	153	100	155	57
HTATIP2	HTATIP2	-1.16944	0.00776017	120.98	0.128589	88	140	77	183	71	167
VSIG2	VSIG2	4.05142	0.00776687	9.28494	0.128592	21	0	7	0	29	3
DNAJC12	DNAJC12	3.78787	0.00778087	36.8539	0.128609	17	3	1	2	215	9
LOC105376876	LOC105376876	4.64876	0.00777446	9.7421	0.128609	18	2	2	0	42	0
LAPTM4B	LAPTM4B	3.1759	0.00778934	180.986	0.128641	92	8	108	114	890	3
FLNB-AS1	FLNB-AS1	1.54138	0.00780198	158.536	0.128742	238	95	146	93	381	47
CLDN7-2	CLDN7-2	3.0262	0.00782577	9.33557	0.12892	11	1	27	2	14	3
LOC107984658	LOC107984658	-1.90375	0.00782137	207.747	0.12892	70	390	164	361	36	194
FBXW7-AS1	FBXW7-AS1	3.14149	0.00785736	9.61387	0.129333	22	2	16	4	17	0
CDK6-AS1	CDK6-AS1	2.1824	0.00792099	177.153	0.130272	625	47	52	70	256	71
NID1	NID1	3.04242	0.00794616	13.0685	0.130577	33	2	15	7	27	0
ABHD6	ABHD6	-2.50755	0.00806564	14.545	0.132202	2	14	5	48	7	16
BLK	BLK	-2.31534	0.00807848	982.199	0.132202	309	1390	653	1270	41	2004
FAM174B	FAM174B	-2.94222	0.00807818	43.9238	0.132202	9	141	20	60	2	11
KIT	KIT	3.75095	0.00806354	39.508	0.132202	71	0	5	18	169	1
LOC105371430	LOC105371430	2.56971	0.00806885	14.4908	0.132202	15	5	44	4	18	3
S100A6	S100A6	1.27981	0.00816966	716.981	0.133584	769	254	889	550	1619	453
LOC105370485	LOC105370485	-3.22272	0.00823547	14.5823	0.134438	4	40	2	34	3	2
LOC105370910	LOC105370910	2.95777	0.00823241	43.4311	0.134438	190	3	33	27	20	3
ABO	ABO	3.78302	0.00824587	27.4746	0.134497	42	0	13	13	115	0
LOC728613	LOC728613	-1.92647	0.00826277	39.4794	0.134661	11	88	22	49	19	37
GALNT9-2	GALNT9-2	3.31531	0.00827	52.4077	0.134668	23	14	258	9	5	4
LOC107984591	LOC107984591	3.94869	0.00828975	15.0913	0.134879	16	2	2	0	77	3
CYTH3	CYTH3	-2.30466	0.00830213	927.149	0.134969	113	1735	747	1113	89	1476
LPO	LPO	3.21532	0.00830909	36.0767	0.134972	77	3	3	18	136	2
LAIR1-4	LAIR1-4	-1.59449	0.00833952	7630.62	0.135355	5755	12820	3220	16834	3055	4463
SLC29A2	SLC29A2	-1.41716	0.00835319	81.3479	0.135465	38	71	59	179	43	111
SIPA1	SIPA1	-1.16292	0.00838511	2760.54	0.135872	2173	3428	1254	5334	2035	2640
HMX3	HMX3	-5.17852	0.00840849	6.30955	0.136139	0	11	1	1	0	21
LOC105376704-3	LOC105376704-3	1.67457	0.00842292	43.4303	0.136261	50	21	53	26	111	14
AKTIP	AKTIP	-1.49382	0.00844637	96.2301	0.136473	44	150	60	201	56	71
GOLGA2P10-2	GOLGA2P10-2	-2.30369	0.00844979	218.064	0.136473	31	481	155	115	40	378
C15orf62	C15orf62	-1.37492	0.0084866	67.6374	0.136956	52	91	29	100	39	92
TNFRSF18	TNFRSF18	-2.58865	0.00851388	243.626	0.137284	50	671	76	26	96	386
CSAG2	CSAG2	10.2736	0.00855189	117.187	0.137784	0	0	556	0	164	0
LOC100288203	LOC100288203	1.4509	0.00860912	917.115	0.138593	1282	230	1656	963	1305	364
LRRC75B	LRRC75B	2.70061	0.00861918	19.4887	0.138643	57	3	6	9	47	4
NRGN	NRGN	3.08154	0.00862841	84.782	0.138678	197	0	40	14	259	39
IL15RA	IL15RA	1.83071	0.00865535	689.149	0.138998	978	86	1182	731	1264	180
LOC107986300	LOC107986300	-3.34559	0.00867102	25.6288	0.139137	2	96	11	15	1	10
LOC105371701	LOC105371701	5.40751	0.00870918	4.01387	0.139636	12	0	3	0	11	0
SPACA6	SPACA6	2.43035	0.0087343	21.0871	0.139926	42	4	57	10	11	6
ISYNA1	ISYNA1	1.76346	0.00877908	203.363	0.140418	552	89	267	55	170	115
LOC105375122	LOC105375122	-3.94778	0.00877923	8.03625	0.140418	0	16	3	18	0	10
PLEKHG3	PLEKHG3	1.98333	0.00879053	88.2416	0.140485	196	13	102	88	153	16
ULK4P3-2	ULK4P3-2	2.22038	0.00880938	100.306	0.140673	278	57	54	14	201	24
E2F5	E2F5	-2.57021	0.0088167	72.6106	0.140676	4	41	21	63	43	251
RGS18	RGS18	2.84832	0.00882674	57.4537	0.140723	120	1	14	28	199	16
NUDT12	NUDT12	3.88353	0.00884247	9.47023	0.140747	23	0	7	4	28	0
PHF13	PHF13	-1.63151	0.00883923	195.184	0.140747	114	185	140	353	42	340
PYGM	PYGM	2.6233	0.00886182	580.474	0.140828	112	267	2175	64	800	101
STARD4	STARD4	1.80329	0.00885842	212.492	0.140828	243	29	484	201	312	75
CHRNA5	CHRNA5	2.2681	0.00887413	33.1827	0.140911	77	2	34	26	66	9
TMEM217	TMEM217	-1.30165	0.00890986	290.336	0.141251	110	410	166	436	263	351
VAMP1	VAMP1	-1.29822	0.00890396	1553.56	0.141251	1133	2403	542	2134	1221	1791
RIPPLY3	RIPPLY3	-2.93944	0.00893922	38.9906	0.141603	20	76	8	104	0	26
HEATR9-2	HEATR9-2	3.52111	0.00896786	6.42942	0.141943	11	1	17	1	9	1
LOC105376033	LOC105376033	-2.03589	0.0089764	346.407	0.141965	148	142	193	419	83	1066
LGR5	LGR5	-3.30141	0.00901569	325.539	0.14236	22	754	153	1007	6	18
TRIM10-5	TRIM10-5	-3.40766	0.00901579	34.2199	0.14236	1	62	15	131	2	3
LAIR1	LAIR1	-1.42082	0.00907742	5311.6	0.143219	4529	7648	2178	11379	2474	4121
LAIR1-5	LAIR1-5	-1.5665	0.00908628	8191.08	0.143245	6313	13256	3522	18451	3262	4901
PELI3	PELI3	-1.81784	0.00909678	71.9424	0.143296	45	39	21	224	36	95
IDI1	IDI1	-1.40734	0.00916924	2020.45	0.144322	736	2451	1467	4917	1303	1609
PPP2R2B	PPP2R2B	2.37903	0.0091777	27.8697	0.144341	52	5	80	12	12	10
LOC100505874	LOC100505874	4.81811	0.00920238	13.8505	0.144499	0	0	10	2	80	1
LOC102724323-2	LOC102724323-2	-2.47246	0.00919623	52.4961	0.144499	6	36	38	163	5	81
LILRB2-2	LILRB2-2	-2.16879	0.00922449	1518.19	0.144732	806	4392	698	1568	216	751
TMEM92	TMEM92	3.27068	0.00924038	12.8996	0.144866	35	4	6	3	35	0
MED30	MED30	-0.994606	0.00926969	455.928	0.14521	315	513	325	810	328	486
ZNF483	ZNF483	2.67526	0.00932784	18.856	0.146006	15	4	58	11	29	1
ASB9	ASB9	2.48349	0.00936328	36.2191	0.146329	93	14	13	4	94	12
GTF2IRD2	GTF2IRD2	-1.38233	0.00935976	577.788	0.146329	351	1031	411	728	244	600
LINC02646	LINC02646	3.37764	0.00940197	7.87741	0.146818	5	1	18	1	23	2
SLC22A5	SLC22A5	-1.62162	0.00943575	75.0229	0.147229	31	96	36	202	51	51
AZU1-2	AZU1-2	3.37884	0.00944471	2274.68	0.147253	4099	48	134	1309	9584	46
CHST15	CHST15	-2.27862	0.00946427	1516.97	0.1474	430	2807	1084	2509	65	1899
DDX43	DDX43	2.81269	0.00947649	44.004	0.1474	209	5	15	14	20	14
TRBV21-1-2	TRBV21-1-2	7.82704	0.00947632	42.0715	0.1474	202	1	59	0	0	0
KLHL3	KLHL3	1.8704	0.00949616	396.103	0.147532	486	163	1210	225	214	116
LOC107985591	LOC107985591	3.96733	0.00949989	8.80428	0.147532	28	0	15	0	9	3
LOC646588	LOC646588	-3.77527	0.00952709	20.9292	0.147838	7	87	1	11	1	2
LILRA2	LILRA2	-1.93966	0.00954915	2478.53	0.148064	1575	6079	975	4058	681	958
SRXN1	SRXN1	2.11423	0.00956484	37.4846	0.148191	55	5	56	35	85	6
ABCC3	ABCC3	3.7256	0.00958416	12.6249	0.148375	53	2	19	1	1	2
CALHM5	CALHM5	4.6659	0.00960224	11.8619	0.148538	1	0	56	3	13	0
DDR1-7	DDR1-7	-1.85808	0.00961852	2450.61	0.148594	1333	5341	1517	4116	441	1493
PGPEP1	PGPEP1	2.11668	0.00962089	410.676	0.148594	803	239	159	91	1228	89
ELN	ELN	2.89567	0.00963852	32.6938	0.148679	102	17	35	1	46	2
PHLDB1	PHLDB1	1.93288	0.00964139	78.2682	0.148679	111	53	97	26	192	11
TRBV14	TRBV14	4.0496	0.00966527	8.6311	0.148931	20	1	28	2	2	0
LOC105379566	LOC105379566	3.15882	0.00971578	11.435	0.149593	9	0	18	3	40	4
LOC101928669	LOC101928669	2.90342	0.00975161	18.8582	0.150028	15	0	25	8	69	6
ACTR3C	ACTR3C	-2.26101	0.00976666	346.134	0.150142	112	1125	144	133	122	223
BCL2A1	BCL2A1	2.1679	0.009784	196.18	0.150176	270	28	572	181	150	27
EGFL7	EGFL7	1.33751	0.00978337	1593.32	0.150176	2697	1149	1714	713	2917	669
VDR	VDR	2.28172	0.00982608	27.9865	0.150705	63	3	55	23	28	5
LOC107985819	LOC107985819	3.38201	0.00983992	26.8552	0.1508	37	9	105	4	7	0
FSCN1	FSCN1	1.99109	0.00988269	738.984	0.151338	2091	384	415	399	1296	86
NFIL3	NFIL3	1.34877	0.00997403	1165.82	0.152619	1528	792	2292	518	1441	537
ADAD2	ADAD2	-4.04073	0.0100243	11.4004	0.15327	1	41	3	2	0	12
TFAMP1	TFAMP1	-3.90034	0.0100677	7.80021	0.153814	0	16	3	15	0	11
LOC105374618	LOC105374618	-3.77919	0.0101106	9.25019	0.154351	0	23	2	26	2	2
CORO2B	CORO2B	-1.81734	0.0101215	256.007	0.154398	184	406	108	678	64	129
WHAMMP1-2	WHAMMP1-2	1.23572	0.0101614	654.918	0.154888	879	210	1160	617	862	373
LOC112268413	LOC112268413	-3.17343	0.0101841	42.1237	0.155113	4	165	9	4	14	22
LOC105374399	LOC105374399	5.14088	0.0102649	13.7958	0.156223	56	2	27	0	0	0
SH2D4B	SH2D4B	-1.86425	0.0103143	187.436	0.156855	62	360	152	331	35	157
ORAI2	ORAI2	-1.17508	0.0103394	870.346	0.157116	652	790	542	1178	499	1557
FSTL3	FSTL3	1.26842	0.0103551	133.903	0.157234	239	79	147	66	219	79
GPR162	GPR162	3.13699	0.0103869	66.3745	0.157596	143	31	55	4	189	0
DDR1	DDR1	-1.84826	0.0104008	2454.95	0.157686	1355	5322	1531	4118	427	1516
LOC100287467	LOC100287467	2.06269	0.0104164	50.2676	0.157801	63	5	117	16	75	36
CCND2	CCND2	1.80461	0.0104366	4947.97	0.157987	8691	3671	6684	844	9221	1339
CACNA1H	CACNA1H	2.63889	0.0104816	62.3272	0.158543	121	25	191	4	17	17
HLA-DQB2-3	HLA-DQB2-3	4.16303	0.0104894	13.4079	0.158543	13	0	4	0	68	4
PVRIG	PVRIG	-1.49619	0.0105083	772.68	0.158707	557	1035	519	1529	185	828
DNAH14	DNAH14	2.60459	0.0105191	71.5232	0.15875	147	38	21	10	236	6
LOC105374612	LOC105374612	1.95929	0.0105466	33.0091	0.158961	31	11	96	17	36	12
LOC107987251	LOC107987251	-2.51365	0.0105573	195.99	0.158961	50	179	101	900	30	32
NDRG2	NDRG2	2.08672	0.0105504	40.3568	0.158961	50	22	38	7	125	13
FCHO1	FCHO1	-1.46388	0.0105819	704.85	0.159086	530	650	301	728	363	1584
HFE	HFE	-2.5848	0.0105896	32.9538	0.159086	11	113	8	18	11	16
WHAMMP1-4	WHAMMP1-4	1.25018	0.0105864	692.576	0.159086	948	217	1235	663	892	384
COL5A2	COL5A2	2.76275	0.0106222	26.1641	0.159333	5	4	45	13	99	4
RAB44	RAB44	3.18332	0.0106197	234.112	0.159333	250	7	35	149	1130	6
TRBV18-2	TRBV18-2	5.04006	0.0106357	6.25697	0.159415	11	0	25	0	1	1
NFKB1	NFKB1	1.76679	0.0106511	1889.96	0.159525	1516	531	5805	863	1693	1124
GPAT2	GPAT2	2.58265	0.0106731	30.9491	0.159734	129	9	24	6	14	10
LOC102723507	LOC102723507	2.75209	0.0106869	69.5772	0.159819	39	26	307	9	20	14
MIR3142HG	MIR3142HG	1.85215	0.0107027	106.39	0.159934	241	50	128	79	162	11
LOC643562	LOC643562	3.00958	0.010753	12.0417	0.160565	29	0	27	3	11	5
STK11IP	STK11IP	-0.969016	0.0107684	704.759	0.160673	483	688	422	1181	622	909
CTHRC1	CTHRC1	2.95608	0.0107973	407.966	0.160983	1758	200	393	26	117	14
RPS6KA2	RPS6KA2	-2.30566	0.010807	364.32	0.161006	37	854	261	763	80	135
LOC101928512	LOC101928512	2.84119	0.0108259	27.0816	0.161167	11	7	120	6	13	6
LOC442497	LOC442497	-5.00174	0.0108531	5.5927	0.161449	0	17	1	13	0	1
TBC1D16	TBC1D16	-1.70823	0.0108727	791.776	0.161498	635	763	309	2518	227	571
TRABD	TRABD	-1.28691	0.01087	4237.12	0.161498	3428	2854	2075	8782	2330	6731
NACC2	NACC2	2.04857	0.0109341	41.6729	0.162289	74	16	79	31	59	3
DDR1-3	DDR1-3	-1.7719	0.0109683	2102.42	0.162441	1122	4501	1412	3330	423	1407
DDR1-5	DDR1-5	-1.83701	0.010969	2541.88	0.162441	1399	5497	1604	4295	448	1542
RTP5-2	RTP5-2	-2.12944	0.0109651	309.47	0.162441	157	148	164	1213	36	299
LOC112268009	LOC112268009	1.65239	0.0110054	83.683	0.162859	140	45	186	31	69	38
TNFRSF13C	TNFRSF13C	-2.67331	0.0110616	1772.52	0.163568	92	1575	1297	4940	57	2940
CRADD	CRADD	1.12711	0.0110841	339.795	0.163778	363	201	499	270	628	159
GPR146	GPR146	-2.42988	0.0111251	144.91	0.164138	14	142	111	521	13	118
LOC105373481	LOC105373481	5.40901	0.0111205	4.02687	0.164138	13	0	10	0	2	0
LILRA2-2	LILRA2-2	-1.86838	0.0111499	2787.69	0.164383	1879	6646	1116	4583	784	1151
CNST	CNST	1.32337	0.0111675	1195.76	0.164436	1954	800	2175	563	1232	564
TCF3	TCF3	-1.21155	0.0111702	8449.5	0.164436	5896	9118	6291	10696	3827	14306
FRG1CP	FRG1CP	2.19484	0.0112248	94.5394	0.165096	139	6	60	42	311	55
LOC105369844	LOC105369844	3.65029	0.0112317	6.98373	0.165096	3	1	20	1	18	1
LOC105377621	LOC105377621	4.02871	0.0112588	5.72815	0.165372	6	0	17	1	11	1
GPRC5D-AS1	GPRC5D-AS1	-2.48	0.0113115	17.3013	0.166022	5	44	3	30	9	9
CD247	CD247	2.23133	0.0114115	170.478	0.167365	116	44	668	66	70	66
CPAMD8	CPAMD8	-2.68727	0.0114734	123.557	0.168149	55	448	34	91	15	20
MAPK9	MAPK9	-0.944248	0.0114878	549.055	0.168236	442	587	327	885	430	666
FUCA1	FUCA1	-1.28939	0.011529	197.365	0.168648	163	287	83	359	120	179
NPHP4	NPHP4	-1.20488	0.011533	334.006	0.168648	284	444	130	486	234	421
EHD4	EHD4	1.35927	0.0115475	105.114	0.168735	101	36	190	73	190	67
TANC2	TANC2	2.24132	0.0115798	49.5168	0.169082	23	6	150	35	83	14
PARP15	PARP15	-1.49097	0.0115944	3284.31	0.169171	1308	4511	3002	4370	1036	5023
LINC02595	LINC02595	4.42836	0.0116229	7.63778	0.169461	33	1	1	1	13	0
CST7	CST7	1.9493	0.0116564	353.527	0.169824	562	61	203	335	1078	77
ANKS6	ANKS6	-2.59977	0.01172	272.495	0.170076	10	429	207	434	16	483
CTSH	CTSH	1.51292	0.0117065	78.5206	0.170076	138	25	100	80	134	23
LINC01150-2	LINC01150-2	2.93251	0.0117091	37.477	0.170076	78	6	5	2	136	16
TLE1	TLE1	-2.45639	0.0117252	3953.75	0.170076	362	10536	3035	4830	297	3008
TRBV14-2	TRBV14-2	3.85935	0.0116841	7.63233	0.170076	17	1	24	2	3	0
ZNF107	ZNF107	-1.56947	0.0117014	4751.29	0.170076	2707	8512	3339	3909	1429	7164
S1PR3	S1PR3	3.64913	0.0117557	14.8964	0.170393	15	1	1	5	77	1
RTP5	RTP5	-2.12615	0.0118745	226.028	0.171989	115	108	122	860	24	238
LOC101930434	LOC101930434	3.9513	0.0119091	5.91749	0.172364	6	1	16	0	13	1
ABHD12B	ABHD12B	-2.73203	0.0119658	313.083	0.173058	25	43	200	886	24	782
CACNA2D4	CACNA2D4	-2.48207	0.0120128	168.559	0.17361	101	568	31	147	30	42
GOLGA8M	GOLGA8M	1.39526	0.0120227	130.37	0.173626	157	34	228	127	215	63
C7orf26	C7orf26	-1.2242	0.0120811	497.896	0.174343	386	438	332	787	222	839
LOC105371433	LOC105371433	2.08508	0.0120989	49.6604	0.174473	51	24	152	9	45	19
ZNF35-2	ZNF35-2	1.73017	0.0121536	73.0207	0.175134	56	14	123	43	182	45
SLC28A3	SLC28A3	3.02183	0.0122029	24.94	0.175716	66	3	11	15	68	0
HR	HR	2.86456	0.0122231	17.2434	0.17588	49	7	22	0	25	4
DENND3-AS1	DENND3-AS1	-1.93044	0.0122454	588.728	0.176072	315	1197	298	1391	154	173
TSBP1-AS1-8	TSBP1-AS1-8	-3.35934	0.0122687	12.9551	0.176279	1	27	6	8	0	29
HTATSF1P2	HTATSF1P2	1.67067	0.0122909	57.1581	0.176342	89	34	52	31	141	14
LOC105377971	LOC105377971	2.20922	0.0122862	33.8454	0.176342	40	12	110	18	21	6
COL5A1	COL5A1	-1.52133	0.0123317	2207.41	0.176799	1352	3145	423	4205	1948	2321
KCNK17	KCNK17	-5.26063	0.0123546	610.799	0.176999	17	2726	4	1	83	239
LAIR1-3	LAIR1-3	-1.4169	0.0124634	6817.37	0.178429	5700	9382	3010	16034	3077	4656
HLA-DQB2-2	HLA-DQB2-2	4.109	0.0124967	12.9447	0.178647	11	0	4	0	67	4
ITGB3	ITGB3	2.87664	0.0124924	12.5873	0.178647	8	2	49	4	11	3
JPH1	JPH1	2.20512	0.0125334	114.664	0.179042	317	39	26	67	271	18
LOC100506688	LOC100506688	3.90126	0.0125896	15.4611	0.179586	11	0	1	3	86	3
LOC105370588	LOC105370588	2.24944	0.0125828	55.5078	0.179586	54	18	194	34	33	7
LOC112268304	LOC112268304	3.54733	0.0126224	6.24586	0.179924	15	1	8	2	14	0
LILRB2-4	LILRB2-4	-2.09324	0.0126453	1011.14	0.180044	557	2885	490	1096	148	461
LTC4S	LTC4S	1.89113	0.0126575	71.7846	0.180044	54	31	59	35	260	23
THBS4-AS1	THBS4-AS1	-2.39717	0.0126581	109.023	0.180044	23	346	69	62	15	72
LOC107987401	LOC107987401	3.8159	0.0127062	7.23266	0.180598	3	0	14	2	27	1
STK32B	STK32B	-1.73455	0.012716	1643.82	0.180608	1143	3860	789	2241	455	954
RHOU-2	RHOU-2	-1.54966	0.0127321	88.1887	0.180706	37	153	28	142	81	84
NRXN3	NRXN3	1.85454	0.0127422	1376.35	0.18072	1903	711	3612	907	1172	158
LINC02227	LINC02227	-3.00388	0.012752	165.21	0.180729	4	469	103	194	3	139
LOC101929621	LOC101929621	-2.55395	0.0128195	14.6911	0.181556	5	14	1	52	8	14
DDR1-4	DDR1-4	-2.06173	0.0128349	2709.51	0.181643	1352	7311	1453	3853	451	951
LOC105372063	LOC105372063	-4.89593	0.0128443	5.19827	0.181647	0	13	1	16	0	1
RGPD1	RGPD1	1.80368	0.0128681	481.134	0.181853	396	223	328	285	1750	125
LHPP	LHPP	-2.21238	0.0128832	400.144	0.181924	167	136	78	268	215	1471
LOC105376447	LOC105376447	2.98864	0.0128914	14.7369	0.181924	32	1	29	10	22	0
CLEC14A	CLEC14A	3.45369	0.012947	338.921	0.182371	917	6	264	0	827	151
NECAP2	NECAP2	1.19648	0.0129431	1065.43	0.182371	1516	673	1096	517	2171	644
TBC1D9	TBC1D9	-1.71722	0.0129508	105.728	0.182371	25	63	80	241	50	194
LOC389834	LOC389834	6.33503	0.0129961	85.6331	0.182749	0	1	379	6	144	0
SIRPB2	SIRPB2	3.15047	0.012989	46.65	0.182749	41	3	9	28	232	1
CNBD1	CNBD1	4.7554	0.0130437	5.18865	0.183289	18	1	11	0	2	0
SELPLG	SELPLG	2.53082	0.0131193	170.623	0.18422	292	15	90	150	575	7
AZU1	AZU1	3.26816	0.0131531	2051.42	0.184564	3746	48	101	1268	8524	41
B4GALT2	B4GALT2	-1.53174	0.0132184	130.217	0.185348	99	101	31	304	86	190
CRYBG3	CRYBG3	2.40235	0.0132279	112.872	0.185349	317	12	50	11	248	78
LOC107986256	LOC107986256	-2.53256	0.013241	47.2475	0.185402	19	155	6	50	20	11
GTF2IRD2B	GTF2IRD2B	-1.35399	0.0132863	764.852	0.185905	472	1368	549	791	330	907
LOC102723407	LOC102723407	5.09499	0.0132976	13.4014	0.185931	0	2	12	0	75	0
IL10RA	IL10RA	1.43877	0.0133301	374.817	0.186254	691	148	640	134	390	292
LOC105377299	LOC105377299	-2.37064	0.0133809	26.2814	0.186701	7	78	10	32	10	10
SYT15	SYT15	1.424	0.013378	102.541	0.186701	135	60	222	64	110	38
MICB-DT-3	MICB-DT-3	2.83038	0.0134614	31.0874	0.187692	37	15	96	6	36	0
PRDM11	PRDM11	-2.33291	0.013495	325.64	0.187895	118	1117	136	232	85	74
USP32P2	USP32P2	2.79081	0.0134894	68.149	0.187895	9	13	34	30	358	10
ANXA5	ANXA5	2.23518	0.013559	111.33	0.188287	392	18	116	97	71	13
BTG3	BTG3	2.23005	0.0135612	163.238	0.188287	246	3	265	110	350	71
MAP1LC3A	MAP1LC3A	2.40027	0.0135357	23.9373	0.188287	42	3	59	20	25	2
SEPTIN8	SEPTIN8	-1.49097	0.0135579	108.842	0.188287	75	111	71	274	33	110
CAPRIN2	CAPRIN2	-1.57789	0.0135826	184.795	0.188451	54	295	169	286	65	217
GPC1	GPC1	-2.95397	0.0136365	44.036	0.189019	10	169	18	24	3	8
SCD	SCD	2.61745	0.0136426	116.489	0.189019	93	9	33	86	546	14
CFLAR	CFLAR	1.35239	0.0136705	2765.06	0.189273	2743	1884	5788	1235	3978	1254
TRIM10-7	TRIM10-7	-3.32211	0.0137135	34.2716	0.189736	1	63	16	130	2	2
MYOZ3	MYOZ3	2.60945	0.0137303	14.5804	0.189835	34	3	5	4	43	5
GCSAML	GCSAML	3.34886	0.0137572	8.64998	0.190075	11	0	8	4	33	1
BTBD11	BTBD11	-1.6433	0.0138087	137.168	0.190652	25	196	62	274	129	146
LOC107987081	LOC107987081	1.62843	0.0138763	72.0463	0.191452	108	32	174	49	56	24
LILRA2-3	LILRA2-3	-1.82485	0.0138961	2643.31	0.191592	1868	6251	1058	4338	743	1079
PRR15	PRR15	-3.05479	0.0139059	18.189	0.191593	4	23	8	73	0	8
SHANK3-2	SHANK3-2	2.32596	0.0140081	6865.5	0.192868	9575	4652	19276	476	6676	742
CACNA1C	CACNA1C	-2.76054	0.0140251	163.236	0.192966	57	500	11	284	69	9
DENND2D	DENND2D	-1.2433	0.0140493	274.397	0.193166	218	443	157	428	141	244
GAS1	GAS1	-3.05089	0.0141016	8.76553	0.193712	4	15	1	28	1	5
KCNC3	KCNC3	3.82984	0.0141086	8.24811	0.193712	2	1	23	0	24	2
LOC286059	LOC286059	3.86997	0.0141208	5.61657	0.193745	16	1	10	0	7	1
LOC100996660	LOC100996660	-2.34377	0.0142132	23.4885	0.194878	3	31	8	82	14	11
CDKN2C	CDKN2C	1.32846	0.0142881	579.005	0.195769	1061	186	485	571	1126	267
LOC105371493	LOC105371493	-2.26626	0.0143043	36.1082	0.195855	18	25	15	153	6	20
AIFM3	AIFM3	2.20193	0.0143571	11.5057	0.19617	18	3	21	4	21	5
INAVA	INAVA	3.02983	0.0143516	9.20387	0.19617	30	2	4	3	19	1
ZNF664	ZNF664	-1.03023	0.0143399	503.81	0.19617	343	714	366	734	341	511
LINC02834	LINC02834	-3.10351	0.0144156	14.7221	0.196834	1	50	2	17	7	4
ZNF281	ZNF281	1.15934	0.0145215	638	0.198144	886	241	770	384	1170	530
OR2B6	OR2B6	-3.18813	0.0145681	41.7585	0.198369	3	156	21	11	1	25
PAK3	PAK3	3.74786	0.0145588	13.9838	0.198369	12	5	11	0	63	0
SHANK3	SHANK3	2.33952	0.0145603	8405.13	0.198369	11770	5698	23869	573	7887	852
LHX6	LHX6	3.07369	0.0146462	189.397	0.199158	397	92	50	2	669	7
PLCXD2	PLCXD2	-2.02435	0.0146462	59.5365	0.199158	8	80	46	54	19	134
ADAMTS1	ADAMTS1	2.69632	0.0146634	81.517	0.199221	40	7	72	64	357	3
LINC02012-2	LINC02012-2	-2.37634	0.014671	29.3849	0.199221	12	8	11	127	7	30
LOC100505501	LOC100505501	2.00196	0.0146863	114.312	0.199293	239	66	62	53	295	12
LOC101929551	LOC101929551	2.56088	0.0147197	51.5283	0.199608	34	9	156	39	86	1
ABHD15	ABHD15	-1.82777	0.0147441	355.143	0.19972	228	158	59	1143	219	482
DDR1-6	DDR1-6	-1.70385	0.0147481	553.794	0.19972	314	1039	387	1069	106	362
P2RX5	P2RX5	-1.87393	0.014777	209.168	0.199974	89	381	131	88	60	417
PHACTR1	PHACTR1	-1.71334	0.0147885	1205.18	0.199993	308	1073	876	4122	588	750
S100A16	S100A16	5.0555	0.0148627	1541.73	0.200859	3271	217	2274	0	4081	6
LOC105376031	LOC105376031	-2.70727	0.0148862	21.5385	0.201041	9	3	6	46	3	65
NMNAT3	NMNAT3	3.89372	0.0149212	48.1553	0.201376	27	0	1	19	278	2
FRG1EP	FRG1EP	-2.31765	0.0149797	20.6038	0.202027	4	12	8	22	10	65
ZNF675	ZNF675	-1.13707	0.0150164	394.618	0.202383	297	428	167	809	330	403
LILRB1-2	LILRB1-2	-1.65963	0.015088	495.151	0.20321	346	816	270	1194	130	252
COBLL1	COBLL1	2.07425	0.0151964	23.9897	0.204507	42	5	58	19	21	5
LOC105374377	LOC105374377	-3.7785	0.015205	23.6138	0.204507	3	98	5	0	2	12
BTG4	BTG4	-4.59575	0.0152197	4.24789	0.204567	1	10	0	11	0	3
ABCA7	ABCA7	-1.32983	0.0152523	1677.48	0.204732	1228	2673	1145	1726	622	2333
LOC102724615	LOC102724615	-2.0764	0.0152527	357.835	0.204732	146	1108	197	242	85	174
ME1	ME1	3.52721	0.015289	6.43897	0.20508	12	1	3	1	24	1
PKP4	PKP4	1.28097	0.0153015	369.936	0.205108	633	122	436	411	607	145
PILRA	PILRA	1.49601	0.0153153	79.1837	0.205155	134	48	160	42	71	29
LOC107984200	LOC107984200	1.7837	0.0153496	140.123	0.205336	165	32	406	118	99	48
NUMA1	NUMA1	-0.868226	0.0153393	3281	0.205336	2693	3265	2133	5518	2577	3858
PLXDC2	PLXDC2	1.88932	0.0153759	23.8409	0.205349	27	9	43	18	50	4
PRKCA	PRKCA	1.26316	0.0153794	575.289	0.205349	862	272	606	240	1147	450
TPD52	TPD52	-1.28015	0.0153817	567.885	0.205349	290	864	467	589	283	810
TERF2	TERF2	-1.48234	0.0155324	1126.6	0.207221	693	2299	535	1857	666	593
ZDHHC13	ZDHHC13	-1.1054	0.0155827	151.661	0.207752	106	174	76	293	127	154
AREG	AREG	-2.78035	0.0156617	115.465	0.208384	24	213	58	408	8	6
HLA-A-8	HLA-A-8	3.09871	0.0156599	3574.03	0.208384	3812	25	13357	74	2449	1993
STX11	STX11	2.1062	0.015641	229.605	0.208384	293	25	334	249	574	20
NOTCH2NLA	NOTCH2NLA	1.4039	0.0156988	598.825	0.208737	692	297	1324	213	704	415
BCYRN1P1	BCYRN1P1	5.23099	0.015767	7.05425	0.208963	15	0	0	1	31	0
CCDC107	CCDC107	-1.65145	0.0157517	39.4373	0.208963	12	30	22	107	27	50
ETV6	ETV6	1.52519	0.0157498	4659.82	0.208963	4818	2210	11355	1346	5412	3156
IGHV4-80	IGHV4-80	-2.49297	0.0157762	23.1965	0.208963	2	24	4	19	17	68
NEU1-3	NEU1-3	1.10256	0.0157791	277.142	0.208963	497	120	331	185	375	212
SYVN1	SYVN1	-1.39529	0.0157474	1860.86	0.208963	1011	1369	1422	2431	780	4083
CD244	CD244	1.96838	0.0157907	81.2694	0.208975	68	32	43	30	319	33
LIN7B	LIN7B	-1.63304	0.0158636	46.3578	0.209801	17	94	25	47	30	53
HYDIN	HYDIN	4.78862	0.0159021	5.30229	0.210169	1	1	19	0	12	0
NOCT	NOCT	1.52675	0.015923	102.586	0.210305	123	20	126	64	243	75
SLC27A3	SLC27A3	-1.70015	0.01594	709.483	0.210388	392	1603	285	1237	390	258
SLFN14	SLFN14	-2.01699	0.0159879	62.113	0.21088	27	171	26	81	25	22
AIFM2	AIFM2	-1.86237	0.0160011	51.1786	0.210913	20	79	41	78	7	74
SAMD12	SAMD12	6.80312	0.0160263	188.875	0.210965	51	0	1069	3	0	7
ZFP30	ZFP30	-2.54773	0.0160172	304.902	0.210965	24	107	77	1608	190	88
IL17D	IL17D	-1.77918	0.0160374	22.5904	0.21097	12	31	5	46	16	27
FAT4	FAT4	2.7465	0.0161063	26.7928	0.211596	42	15	79	1	23	2
TRPV2	TRPV2	1.57221	0.0161002	527.011	0.211596	1188	222	548	118	781	397
ZNF296	ZNF296	-1.52955	0.0161215	146.643	0.211655	66	113	99	155	73	359
POM121L1P	POM121L1P	-1.95447	0.0161335	220.753	0.211671	20	498	149	310	117	176
ITPRID2	ITPRID2	1.96805	0.0161477	1115.79	0.211718	1831	44	1613	880	2243	535
MS4A6A	MS4A6A	2.68928	0.0161901	201.211	0.212047	283	105	42	34	835	6
TNK2-AS1	TNK2-AS1	-1.70643	0.0161942	210.243	0.212047	135	152	76	774	104	127
RUBCNL	RUBCNL	-2.56105	0.0162323	1565.92	0.212354	80	1363	1158	858	138	5251
SERPINA1-2	SERPINA1-2	1.71951	0.0162391	223.132	0.212354	313	84	456	218	309	26
CORO6	CORO6	2.16733	0.0162978	433.094	0.21272	1505	29	487	360	235	128
PPP2R3B-4	PPP2R3B-4	-1.66725	0.0162994	562.451	0.21272	395	805	197	290	267	1249
ULK4P1-4	ULK4P1-4	2.04806	0.0162875	93.3862	0.21272	256	57	43	16	187	25
RSAD2	RSAD2	-1.31725	0.0163134	73.3583	0.212762	64	77	37	125	32	108
CSTA	CSTA	2.69857	0.0164244	71.6192	0.214048	72	5	23	56	320	4
CUEDC1	CUEDC1	1.38796	0.0164336	77.3358	0.214048	148	46	76	56	135	24
PUDP	PUDP	-1.33378	0.0164701	58.0903	0.214382	26	82	30	78	50	79
EPCAM-DT	EPCAM-DT	3.86869	0.0165055	5.61279	0.214702	14	1	4	0	16	1
CD27	CD27	-2.21146	0.0165496	233.993	0.214852	56	688	168	130	31	195
LOC105377675	LOC105377675	3.20154	0.016545	12.3849	0.214852	13	0	43	1	13	6
TBL1X	TBL1X	1.81738	0.0165476	231.815	0.214852	431	30	402	60	307	205
AGAP3	AGAP3	2.6885	0.0166167	336.712	0.215581	769	197	871	31	162	6
SUCLG2	SUCLG2	1.78855	0.0166652	128.374	0.216069	188	45	117	121	343	16
CPEB4	CPEB4	1.56739	0.016718	1588.16	0.216611	1529	849	4544	881	1256	593
ABLIM1	ABLIM1	1.6123	0.0167442	779.88	0.216809	541	545	1680	343	1505	191
MIR570	MIR570	-1.29496	0.0167722	66.4705	0.21703	26	74	51	108	45	96
CD7	CD7	1.92979	0.0167843	179.824	0.217044	103	50	633	76	137	93
PDLIM2	PDLIM2	-1.27197	0.0168627	503.626	0.217916	209	840	416	722	305	478
C2orf27A	C2orf27A	-3.01737	0.0168786	11.016	0.217978	0	20	1	17	7	19
C11orf45	C11orf45	4.03562	0.0169269	6.27927	0.218087	12	1	2	0	25	1
HYAL3	HYAL3	2.25691	0.0169272	73.4767	0.218087	64	15	19	36	324	26
NEU1-4	NEU1-4	1.06244	0.0169311	344.963	0.218087	619	167	419	226	444	259
NEU1-5	NEU1-5	1.06244	0.0169311	344.963	0.218087	619	167	419	226	444	259
CDIN1	CDIN1	-1.88096	0.0169788	24.3572	0.218297	8	14	14	67	11	39
LINC01749	LINC01749	-4.4606	0.0169625	7.51933	0.218297	0	25	2	14	0	1
RBFOX2	RBFOX2	1.8668	0.0169805	235.174	0.218297	69	112	502	94	611	83
CLDN7	CLDN7	2.94682	0.0170058	7.58198	0.218481	9	1	21	1	12	3
SLC27A3-2	SLC27A3-2	-1.66873	0.0170431	969.663	0.218818	515	2141	446	1747	517	344
PRDX2	PRDX2	-2.3678	0.0170579	300.356	0.218866	22	68	203	1241	77	366
CAMSAP1	CAMSAP1	-0.935416	0.0171412	402.691	0.219508	319	376	245	720	319	492
SCUBE1	SCUBE1	3.02228	0.0171253	13.7655	0.219508	18	7	34	1	25	0
SEC61A2	SEC61A2	-1.0044	0.017136	649.917	0.219508	497	659	310	1021	584	883
LOC105371430-2	LOC105371430-2	2.40318	0.0171923	14.2826	0.219962	14	5	47	4	13	4
RPS6KL1	RPS6KL1	2.14152	0.0171989	460.509	0.219962	902	34	701	52	786	395
C12orf57	C12orf57	0.972802	0.0173053	597.006	0.22086	795	380	662	410	1083	377
IER5	IER5	1.78288	0.0173361	2978.6	0.22086	7556	1700	5177	591	1666	1360
LINC00506	LINC00506	3.94205	0.0173358	14.5547	0.22086	24	0	2	0	65	5
LMNA	LMNA	1.60676	0.0173349	392.399	0.22086	358	67	425	320	1144	217
LTC4S-2	LTC4S-2	1.83702	0.017309	69.9747	0.22086	47	29	58	37	256	24
PTGDR	PTGDR	-2.68443	0.0173037	382.402	0.22086	55	1019	223	871	37	21
SMC6	SMC6	-0.913742	0.0174025	841.872	0.221563	615	767	578	1258	667	1225
NEU1-6	NEU1-6	1.05578	0.0174177	344.747	0.221613	618	167	417	228	444	259
BTBD3	BTBD3	-1.57946	0.0174317	799.084	0.221643	398	1399	168	727	745	1194
CP	CP	2.91968	0.0174521	8.47663	0.221643	20	1	4	3	25	2
INPPL1	INPPL1	-0.829877	0.0174536	2387.57	0.221643	1835	2407	1751	3575	1882	3031
MMP25-AS1	MMP25-AS1	-1.59022	0.0174826	553.583	0.221727	296	1147	426	641	135	525
SLC16A14	SLC16A14	-1.70863	0.0174741	166.114	0.221727	123	323	81	115	40	255
PIGZ	PIGZ	-1.58319	0.0175024	74.196	0.221835	48	43	20	166	52	133
FCGR3A	FCGR3A	1.50509	0.0175515	107.557	0.222031	167	26	196	118	139	35
RPL32P1-3	RPL32P1-3	1.92176	0.0175362	120.384	0.222031	77	15	310	116	213	33
SLC25A24-2	SLC25A24-2	1.19515	0.0175483	370.797	0.222031	498	221	362	186	809	235
BRD7P3	BRD7P3	2.31736	0.0175763	19.5032	0.222188	35	4	56	6	9	9
VASH1	VASH1	1.88544	0.0175864	87.31	0.222188	85	24	52	69	318	23
TNFSF13B	TNFSF13B	1.8617	0.0176538	86.024	0.222898	117	35	34	35	295	37
GRPEL2	GRPEL2	-1.61734	0.0176887	189.338	0.223054	80	388	55	151	168	241
LOC105373271	LOC105373271	1.74746	0.0176805	58.8487	0.223054	87	34	147	17	47	24
CACNA2D4-2	CACNA2D4-2	-2.37315	0.01771	189.864	0.223062	133	624	34	165	27	55
PRTN3-2	PRTN3-2	3.3488	0.0177119	1642.81	0.223062	3041	35	31	978	6891	23
BCR	BCR	-0.952797	0.017738	5384.74	0.223243	3373	7361	3810	7070	4518	6005
ZC3H12C	ZC3H12C	2.70336	0.0177489	99.889	0.223243	137	29	8	47	434	5
SLC11A1	SLC11A1	2.07941	0.0178192	370.247	0.223985	1162	137	363	286	373	19
CDK18	CDK18	-1.62787	0.0178441	145.388	0.224156	124	84	61	309	39	278
LOC107985549	LOC107985549	2.62714	0.0178655	71.4459	0.224283	116	41	42	11	246	1
LINC00426	LINC00426	-1.8816	0.0179054	1115.7	0.224641	959	2746	321	1509	222	624
LOC100422497	LOC100422497	2.7222	0.0179865	22.167	0.225449	26	3	81	15	11	1
LOC107986195	LOC107986195	-2.96106	0.0180181	185.349	0.225449	5	570	102	339	22	10
PJA1	PJA1	1.45128	0.0180259	130.962	0.225449	111	33	188	111	320	72
RBFOX2-2	RBFOX2-2	1.88698	0.0180268	213.508	0.225449	57	98	449	94	572	70
SCNN1D	SCNN1D	-1.5891	0.0180149	140.195	0.225449	69	85	101	440	49	150
PCDHGB5	PCDHGB5	3.67842	0.0180522	36.8483	0.225624	1	8	181	0	25	6
RGPD2	RGPD2	1.72865	0.0180655	447.659	0.225648	366	227	299	264	1610	118
GFI1	GFI1	1.27218	0.0180962	1334.26	0.225889	1708	486	1816	573	2518	1184
SLC16A2	SLC16A2	-2.39006	0.0181166	164.33	0.226001	134	436	20	269	12	69
LOC102724488	LOC102724488	1.39934	0.0181425	106.668	0.226181	137	62	242	64	103	44
LOC100132287-2	LOC100132287-2	2.92548	0.0182218	20.0295	0.227027	57	8	49	4	3	1
LOC105372816	LOC105372816	-3.05052	0.0182363	16.0895	0.227064	2	20	5	73	4	1
NEU1	NEU1	1.04976	0.0182773	338.002	0.227432	605	164	409	224	434	255
ZC3H12A	ZC3H12A	2.07462	0.0182904	653.544	0.227451	358	106	2437	214	431	413
IGHG4	IGHG4	-2.51318	0.0183103	16.565	0.227556	4	5	4	71	8	18
APOL3	APOL3	2.00747	0.0183685	2122.4	0.228137	1409	385	7926	1352	1014	875
LOC107987461	LOC107987461	-1.65467	0.0183874	169.812	0.228228	133	280	82	396	42	96
LOC107987326	LOC107987326	3.68634	0.0184344	6.32314	0.228668	11	0	10	3	17	0
KCNC4	KCNC4	-1.87521	0.0184578	67.3601	0.228814	24	150	46	125	20	29
DPEP1	DPEP1	-2.12168	0.0185244	4734.37	0.229496	1414	15349	1706	3981	2559	1051
CUX1	CUX1	-0.943199	0.018573	2100.45	0.229666	1653	2350	1651	3518	1231	2326
DNAJB4	DNAJB4	1.28146	0.0185618	356.614	0.229666	685	245	333	150	603	187
NEU1-8	NEU1-8	1.06368	0.0185584	336.174	0.229666	608	166	410	213	426	254
TRG-AS1	TRG-AS1	2.02288	0.0186169	63.9494	0.230066	199	11	23	27	109	37
CACNA1C-2	CACNA1C-2	-2.74631	0.0186579	211.606	0.230268	72	648	17	374	90	6
CCR6	CCR6	-1.96114	0.0186513	53.1332	0.230268	8	54	46	69	13	121
ZNF831	ZNF831	-2.69398	0.0186682	242.771	0.230268	15	652	158	533	25	24
FBXO25	FBXO25	-1.16073	0.0187312	236.994	0.230901	96	223	155	456	219	308
STS	STS	-1.70887	0.0187706	213.528	0.231243	92	118	97	185	131	634
TNFAIP8L2	TNFAIP8L2	1.89153	0.0187869	25.3467	0.2313	53	9	14	14	63	9
LIME1	LIME1	-1.36979	0.0188007	254.613	0.231325	130	439	204	242	111	340
TXNRD3	TXNRD3	2.32393	0.0188305	31.4358	0.231548	70	14	71	16	22	1
KLRF1	KLRF1	1.3296	0.0189239	76.0189	0.232512	118	36	151	49	71	42
LOC105376334	LOC105376334	-3.83899	0.0189377	7.53837	0.232512	0	18	3	5	0	15
NEK5	NEK5	1.66668	0.0189441	34.3687	0.232512	45	23	44	12	79	11
SULT1A4	SULT1A4	-2.11097	0.0190107	43.5327	0.23304	18	108	24	79	9	14
ULK4P1-2	ULK4P1-2	1.98396	0.0190081	92.6862	0.23304	254	56	42	16	182	29
LOC112268321-2	LOC112268321-2	-1.92041	0.0190469	59.2642	0.233339	37	150	17	88	25	24
LOC105378387	LOC105378387	-3.88515	0.0190719	10.4087	0.233501	0	37	4	11	0	4
CPNE8-AS1	CPNE8-AS1	-5.17531	0.0190879	6.26602	0.233552	0	22	0	12	1	0
PARD6A	PARD6A	-1.6725	0.0191121	48.3575	0.233704	14	36	19	139	42	57
CEBPA-DT	CEBPA-DT	2.87711	0.0192472	13.4999	0.23521	15	3	5	1	59	5
C13orf46-2	C13orf46-2	2.64288	0.0193997	38.8337	0.236121	11	5	173	22	19	7
FGGY	FGGY	-1.27916	0.0194052	59.0749	0.236121	32	51	44	122	33	81
GPR18	GPR18	-1.72911	0.0193444	117.276	0.236121	20	69	69	199	85	270
NOS2	NOS2	-2.66921	0.0193698	60.0464	0.236121	18	229	15	32	19	6
TAF9BP1	TAF9BP1	-1.93794	0.0193985	24.4055	0.236121	10	60	11	30	11	17
UMODL1	UMODL1	-2.3664	0.0193762	55.6856	0.236121	42	157	9	28	6	61
VAV1	VAV1	-1.04538	0.0193653	1343.58	0.236121	1064	1442	574	2512	1187	1473
NPR1	NPR1	-2.70842	0.0194385	836.706	0.236236	40	2723	443	1190	208	51
PSD4	PSD4	-1.05961	0.0194381	1715.75	0.236236	1046	2697	1061	2231	1453	1691
LOC105375427	LOC105375427	-2.03514	0.0194672	165.609	0.236438	81	412	106	191	13	129
ALAS1	ALAS1	1.42473	0.0194943	227.647	0.236622	452	71	147	208	476	103
NEU1-2	NEU1-2	1.04965	0.0195156	330.431	0.236735	594	160	395	216	427	252
NEU1-7	NEU1-7	1.05359	0.0195598	313.706	0.237126	564	154	372	201	410	239
HLA-DMB-6	HLA-DMB-6	1.34798	0.0196004	3396.32	0.237473	3887	821	6618	1977	4875	2879
GAL3ST4	GAL3ST4	-1.65835	0.0196382	743.566	0.237786	439	969	569	1017	96	1265
DHRS3	DHRS3	2.22777	0.0197401	2037.3	0.238874	5257	1167	4703	598	399	218
SNORA38-5	SNORA38-5	-4.52169	0.0197746	4.02444	0.239145	1	2	0	12	0	10
LOC105378120	LOC105378120	-2.21769	0.0198307	115.343	0.23953	41	388	41	83	48	27
LOC107985269	LOC107985269	3.70247	0.0198265	12.7017	0.23953	1	1	51	0	21	4
TSPAN9	TSPAN9	-2.80431	0.0198461	109.796	0.23957	21	426	7	55	63	12
MCUB	MCUB	-1.36418	0.0198802	285.606	0.239835	246	182	145	664	114	427
WNT3-2	WNT3-2	-3.34318	0.019978	21.9647	0.240868	0	6	11	112	1	18
IGHJ6-2	IGHJ6-2	2.84843	0.0200226	38.2524	0.241259	68	2	123	1	15	23
FAM24B	FAM24B	-2.5398	0.0200992	26.4803	0.241884	12	79	11	19	1	22
LINC02012	LINC02012	-2.28243	0.0201024	20.3219	0.241884	8	7	8	84	6	21
MOSPD3	MOSPD3	-1.36287	0.0201112	103.587	0.241884	75	162	61	94	47	160
CEACAM6	CEACAM6	3.1745	0.0201586	394.441	0.242228	544	14	26	259	1807	3
MIR6722	MIR6722	-3.3942	0.0201714	32.6096	0.242228	0	36	17	35	0	98
PDE4DIPP7	PDE4DIPP7	2.32332	0.0201765	18.3094	0.242228	18	2	36	16	44	2
ZEB1	ZEB1	0.975166	0.0202073	834.332	0.242451	1129	616	1088	567	1310	434
SECTM1	SECTM1	1.65884	0.0202491	79.1367	0.242805	105	36	195	65	74	15
SERGEF	SERGEF	-1.93985	0.0202695	61.4475	0.242902	8	31	43	113	29	149
HCAR2	HCAR2	2.66618	0.0203941	21.4113	0.24421	85	3	12	15	21	1
NSG1	NSG1	-3.04314	0.0204033	28.5363	0.24421	3	112	13	16	3	3
HLA-DMB	HLA-DMB	1.33975	0.0204619	3232.3	0.244764	3696	785	6257	1872	4665	2764
GALNT9	GALNT9	3.00584	0.0205404	32.5115	0.245139	22	12	149	6	3	2
LLGL1	LLGL1	-0.969264	0.0205129	416.381	0.245139	287	339	306	712	301	602
MAP3K19	MAP3K19	-2.81962	0.0205676	19.0089	0.245139	4	70	5	14	6	3
MIR99AHG	MIR99AHG	3.04424	0.0205395	16.4785	0.245139	15	1	59	11	17	0
SLC35F6	SLC35F6	-1.14165	0.0205503	177.031	0.245139	95	243	155	263	97	201
TSBP1-AS1	TSBP1-AS1	-3.00452	0.020559	11.8011	0.245139	2	10	6	13	0	37
LINC02766	LINC02766	-1.4185	0.0206015	95.7589	0.245394	61	180	62	92	41	114
APBA2-3	APBA2-3	2.57658	0.0206235	59.607	0.245509	13	21	267	22	29	7
HEMGN	HEMGN	2.32872	0.0206864	402.834	0.24611	1310	106	166	313	688	11
LOC283683	LOC283683	2.57208	0.020702	55.2936	0.246147	99	32	96	11	106	0
MIR570-6	MIR570-6	-1.19371	0.0207297	74.6304	0.246329	33	82	58	116	53	107
CDC42EP2	CDC42EP2	-1.89211	0.0207783	31.8794	0.246686	17	77	12	48	14	16
STK39	STK39	-1.02387	0.0207847	578.572	0.246686	486	677	255	984	485	636
KCNJ11	KCNJ11	2.85354	0.0208209	8.38559	0.246883	30	1	6	2	11	3
LOC107984316	LOC107984316	1.7367	0.0208263	17.4464	0.246883	24	5	26	10	36	9
ZFP36L2	ZFP36L2	-1.45535	0.0208534	16079.9	0.247057	7073	30189	14542	19417	5054	16558
ABCC6	ABCC6	1.76446	0.0208736	29.4121	0.247148	31	19	58	13	55	6
FGR	FGR	1.69234	0.0209462	411.167	0.24786	699	91	569	492	738	58
ABO-2	ABO-2	3.42404	0.0210935	26.6646	0.249453	41	0	11	16	110	0
ITGA3	ITGA3	2.73892	0.0211175	13.0262	0.249588	36	2	19	9	17	0
ADRB2	ADRB2	2.00304	0.0211342	21.9402	0.24961	44	3	19	19	51	6
HLA-DMB-8	HLA-DMB-8	1.34852	0.0211448	3198.83	0.24961	3639	759	6269	1843	4576	2741
MTMR11	MTMR11	2.76086	0.0211951	9.85133	0.24961	12	0	13	5	31	3
SNX22	SNX22	-1.87362	0.0211867	100.849	0.24961	43	48	64	98	28	311
ULK4P2	ULK4P2	1.96341	0.0211656	80.1155	0.24961	224	49	33	17	155	23
ZNF688	ZNF688	-1.07613	0.0211774	135.967	0.24961	87	201	93	176	98	151
MGAT3	MGAT3	-1.57868	0.0212308	213.345	0.249882	180	237	74	161	86	498
FLRT2	FLRT2	4.35507	0.0213809	3.95347	0.251499	4	0	10	0	10	1
LRRC25	LRRC25	1.86515	0.021429	60.7421	0.251915	119	11	58	66	131	9
MIR570-7	MIR570-7	-1.18493	0.0214523	63.8933	0.25204	31	67	47	99	46	95
MAPRE1P1	MAPRE1P1	-2.83718	0.0214666	15.1686	0.252058	2	16	4	70	6	2
HS3ST3B1	HS3ST3B1	2.21148	0.0215239	313.345	0.25243	758	30	192	331	721	20
SKIL	SKIL	-0.999908	0.0215168	702.158	0.25243	414	712	561	1444	509	688
GUSBP5	GUSBP5	2.38546	0.0215449	17.9271	0.252527	13	3	13	11	74	4
WDFY3	WDFY3	-2.71909	0.0215607	410.87	0.252563	92	661	198	1597	44	8
LINC01150	LINC01150	2.7672	0.0216342	29.5295	0.253161	64	5	3	2	103	14
TRIM10	TRIM10	-3.02053	0.0216373	36.0127	0.253161	1	65	21	131	2	4
ARHGEF40	ARHGEF40	1.05374	0.0216665	137.013	0.253203	167	73	184	84	240	101
FAM66C	FAM66C	-2.18066	0.0216665	32.1584	0.253203	5	94	15	23	17	23
LOC100505502	LOC100505502	1.59649	0.0216925	44.5294	0.253208	38	23	113	23	58	18
LRP11	LRP11	-2.61569	0.0216809	32.4335	0.253208	4	6	5	160	21	25
LOC112268321	LOC112268321	-1.91464	0.0217957	43.5588	0.254261	24	113	16	60	18	18
LINC00639	LINC00639	4.60751	0.0218249	4.67136	0.254452	1	0	11	0	17	1
ZNF154	ZNF154	0.851884	0.0219436	538.424	0.255686	764	325	629	491	820	323
DEPDC7	DEPDC7	3.25435	0.0219653	6.88571	0.255787	24	0	5	2	11	2
ICA1	ICA1	2.57769	0.0220165	104.671	0.256233	120	51	168	34	290	0
PTGR1	PTGR1	2.61562	0.0220912	73.7647	0.256951	51	7	7	37	370	21
PRTN3	PRTN3	3.26103	0.0221304	1581.66	0.257256	2946	37	22	991	6569	25
C5	C5	-1.27858	0.0221565	129.05	0.257408	77	198	54	243	112	98
CLC	CLC	3.39227	0.0222464	693.524	0.2583	287	12	43	412	3964	4
NUGGC	NUGGC	2.64456	0.0222594	13.0278	0.2583	17	0	38	5	15	6
TP63	TP63	4.08018	0.022311	5.49844	0.258748	15	0	3	2	16	0
IL10	IL10	-2.83077	0.0223616	10.3967	0.259183	5	13	3	35	0	9
GNA12	GNA12	-1.55505	0.0223947	1414.39	0.259389	679	2147	1216	3259	327	938
LOC388242	LOC388242	-2.29936	0.0224581	55.2215	0.259389	16	140	38	94	3	25
MIR570-2	MIR570-2	-1.18316	0.0224567	74.798	0.259389	33	82	59	116	53	107
MXD1	MXD1	1.51891	0.0224517	497.757	0.259389	747	96	754	614	850	134
NEK3	NEK3	1.17552	0.0224235	195.928	0.259389	261	148	247	122	362	74
RUNX1-IT1	RUNX1-IT1	1.5271	0.0224254	50.0006	0.259389	83	10	48	34	109	34
CLECL1	CLECL1	1.55043	0.0225066	625.234	0.259797	767	371	455	172	1832	335
LOC105373331	LOC105373331	2.53907	0.0225699	37.0284	0.260224	20	10	161	18	10	5
USP31	USP31	-1.44004	0.0225663	91.7364	0.260224	41	57	74	221	40	138
HEATR9	HEATR9	3.03771	0.0226382	6.5026	0.260557	16	2	15	1	5	1
NLGN2-2	NLGN2-2	-2.69083	0.0226326	80.8609	0.260557	16	9	48	283	2	161
SMCO4	SMCO4	-1.50192	0.0226131	76.9411	0.260557	40	114	41	193	47	39
GNG8	GNG8	3.17476	0.0226991	10.7139	0.260954	19	4	36	2	4	0
NAPSB	NAPSB	2.4234	0.0226989	86.1765	0.260954	78	23	23	6	385	45
HPN-AS1	HPN-AS1	-3.59142	0.0227383	34.5884	0.261002	2	2	14	16	0	163
LILRB1-4	LILRB1-4	-1.45322	0.0227428	500.643	0.261002	369	767	296	1181	177	265
PRAM1	PRAM1	1.94253	0.0227342	397.134	0.261002	1057	209	89	189	907	75
LIPN	LIPN	2.97852	0.0227965	7.47366	0.261194	23	1	3	2	17	2
NOTCH2NLB	NOTCH2NLB	1.37016	0.0227891	545.957	0.261194	531	291	1329	225	593	346
SHISA2	SHISA2	3.63968	0.0227992	48.2868	0.261194	216	0	53	0	11	20
C14orf132	C14orf132	-7.74967	0.0228124	107.966	0.261194	0	471	3	87	0	0
H2BW3P	H2BW3P	-2.00743	0.0228557	34.1743	0.261538	4	35	30	67	8	61
LOC101929749	LOC101929749	3.3516	0.0228825	9.87681	0.261694	18	0	9	6	32	0
SELENOW	SELENOW	-1.02128	0.0228978	484.286	0.261717	318	647	279	537	428	662
SPRYD7	SPRYD7	1.37242	0.0230109	77.3694	0.262706	99	31	63	57	202	41
TREM1	TREM1	2.18031	0.0230001	166.04	0.262706	399	27	201	170	268	5
MIR570-3	MIR570-3	-1.15936	0.0230817	74.3959	0.262908	34	82	58	116	54	104
MIR570-4	MIR570-4	-1.15936	0.0230817	74.3959	0.262908	34	82	58	116	54	104
MIR570-5	MIR570-5	-1.15936	0.0230817	74.3959	0.262908	34	82	58	116	54	104
MIR570-8	MIR570-8	-1.15936	0.0230817	74.3959	0.262908	34	82	58	116	54	104
S100A4	S100A4	1.61137	0.023098	662.649	0.262942	882	138	659	194	1701	604
LOC105378675	LOC105378675	-2.30735	0.0232557	15.9355	0.264585	6	33	5	6	6	32
LOC107987443	LOC107987443	-2.54979	0.0233632	11.5848	0.265503	2	26	2	27	7	5
ULK4P1-3	ULK4P1-3	1.89773	0.0233605	92.5787	0.265503	255	59	43	18	173	29
OPTN	OPTN	1.00871	0.0234206	873.816	0.266003	1121	516	1550	570	1000	593
CEBPB-AS1	CEBPB-AS1	2.03899	0.0235233	13.2286	0.267016	16	2	25	9	27	5
SNTB2	SNTB2	-1.83969	0.0235883	375.78	0.2676	225	1091	138	342	159	141
RNF208	RNF208	-2.17348	0.0236059	96.811	0.267647	20	46	80	193	7	240
LOC105374745	LOC105374745	1.64524	0.0236643	23.1405	0.268155	26	9	53	13	31	11
HLA-DMB-5	HLA-DMB-5	1.44514	0.0236944	3601.42	0.268343	3802	656	7977	2320	4748	2853
SLIT1	SLIT1	2.00499	0.0237105	18.8129	0.26837	45	10	13	5	39	6
KHDRBS3	KHDRBS3	-2.63155	0.023777	294.994	0.26897	14	343	18	1264	244	52
ACKR3	ACKR3	2.51963	0.0238318	54.721	0.269199	171	1	19	45	112	9
LOC105375220	LOC105375220	3.51792	0.0238251	6.92733	0.269199	14	2	22	0	3	1
METRNL-2	METRNL-2	-1.94025	0.0238381	909.302	0.269199	528	435	408	4104	246	358
MYO1F	MYO1F	0.963169	0.0238749	1589.61	0.269308	2419	848	1453	1212	2896	1108
PINLYP	PINLYP	-2.18421	0.0238669	40.4888	0.269308	9	49	14	11	24	121
MN1	MN1	2.89108	0.0239656	265.993	0.270023	949	14	30	4	540	157
SMPDL3B	SMPDL3B	2.30877	0.0239562	30.4503	0.270023	40	9	17	2	110	17
HLA-DMB-4	HLA-DMB-4	1.4457	0.0240501	3566.36	0.270821	3751	644	7921	2313	4694	2818
LINC01013	LINC01013	-2.39686	0.024085	447.096	0.271059	54	1498	241	466	153	43
DDIT4L	DDIT4L	2.54077	0.0241052	68.0558	0.271093	268	5	12	9	93	43
MXI1	MXI1	1.21841	0.0241264	334.919	0.271093	276	200	685	184	517	193
WNT3-3	WNT3-3	-3.02977	0.0241291	20.5884	0.271093	0	6	10	104	4	15
CAHM	CAHM	1.72719	0.0242695	28.2916	0.272485	40	18	39	6	60	12
LOC107987285	LOC107987285	3.4004	0.0242806	23.2361	0.272485	32	8	1	3	109	0
PRKCB	PRKCB	-0.790515	0.0243424	3121.02	0.273024	2340	3292	2476	4565	2444	3772
ARMH1	ARMH1	-0.917166	0.0245604	3348.29	0.275313	3118	3531	1866	4745	2409	4540
LOC112268125	LOC112268125	2.2979	0.0245996	45.8178	0.275597	40	14	173	30	19	4
IQCE	IQCE	-1.22007	0.0246249	160.885	0.275724	100	161	126	391	78	143
COL24A1	COL24A1	2.58651	0.0246853	426.417	0.275932	958	259	1012	4	302	44
KLHL17	KLHL17	-1.2975	0.0246796	180.552	0.275932	78	272	168	221	80	237
TOM1	TOM1	0.933226	0.0246614	267.748	0.275932	342	147	431	213	337	182
RHOU	RHOU	-1.48574	0.0247374	64.9289	0.276358	27	120	22	91	62	61
LILRB1	LILRB1	-1.57541	0.0247534	537.065	0.276381	388	929	326	1192	129	271
ZBTB46-AS1	ZBTB46-AS1	3.99959	0.0247889	5.98557	0.276621	19	0	13	0	3	2
FAM118A	FAM118A	1.48318	0.0248828	528.718	0.277512	1172	171	980	424	271	255
TMEM71	TMEM71	1.37494	0.0249679	146.232	0.278304	201	62	122	143	364	46
DENND3	DENND3	-1.49747	0.0250254	9843.32	0.278575	4753	22673	6294	13157	5238	4743
DPP4-DT	DPP4-DT	3.96883	0.0250249	5.85001	0.278575	13	0	3	0	20	2
ZNF354C	ZNF354C	-1.21951	0.0250344	228.41	0.278575	106	232	203	532	122	217
TNFRSF11A	TNFRSF11A	-1.72818	0.0250502	75.2392	0.278594	46	64	17	265	50	45
CYGB	CYGB	-1.82117	0.0251391	1882.07	0.279425	1743	2264	696	4769	154	1932
TP53I13	TP53I13	-1.18445	0.025162	883.835	0.279523	830	849	281	1447	625	1342
ECE1-AS1	ECE1-AS1	3.02594	0.0251794	13.8522	0.27956	27	7	40	1	9	0
BTLA	BTLA	2.98766	0.0252677	408.99	0.280383	438	213	61	13	1936	5
CAMTA1	CAMTA1	1.08246	0.0253181	279.195	0.280626	318	173	541	204	332	146
KALRN	KALRN	2.7303	0.0253076	87.4813	0.280626	420	4	17	66	46	8
GOLGA8N-3	GOLGA8N-3	1.7688	0.0253351	2449.94	0.280657	3112	1569	1791	321	7518	1077
DRICH1	DRICH1	-1.40469	0.0253573	132.565	0.280747	108	131	74	365	47	106
FLNC	FLNC	3.74929	0.025405	6.89836	0.281117	26	0	13	2	1	1
ADGRE4P	ADGRE4P	2.85129	0.0254605	24.7165	0.281417	13	3	24	17	107	0
HLA-DQB1-AS1-2	HLA-DQB1-AS1-2	2.78237	0.0254574	115.943	0.281417	93	8	271	94	281	0
TNS1	TNS1	-1.08722	0.0255961	833.268	0.2826	401	854	410	1504	918	1030
WNT3	WNT3	-3.09705	0.0255876	21.4719	0.2826	0	4	10	112	4	16
CDH20	CDH20	3.52734	0.0256167	20.1333	0.28267	20	0	1	10	104	1
BACH2	BACH2	-1.82392	0.0256846	829.421	0.283261	164	288	716	1721	251	1946
DUSP5P1	DUSP5P1	-3.94997	0.0257323	8.12249	0.283481	0	29	3	10	0	2
LOC105373504	LOC105373504	-2.15807	0.0257476	10.4165	0.283481	4	12	5	14	3	23
MIR181A1HG	MIR181A1HG	1.52579	0.0257462	308.185	0.283481	333	126	523	60	603	254
TAPT1-AS1	TAPT1-AS1	-1.16668	0.0258162	139.941	0.284079	61	178	129	210	81	176
EXOSC6	EXOSC6	-0.822782	0.0259124	868.083	0.284821	648	839	653	1247	693	1178
HLX	HLX	-1.12772	0.0259113	473.435	0.284821	396	321	243	1062	309	626
LLGL1-2	LLGL1-2	-0.975151	0.0259423	251.637	0.284991	160	226	212	415	164	353
GPR153	GPR153	-2.11524	0.0259771	34.1393	0.285057	9	8	22	113	9	58
TIAM1	TIAM1	-1.47024	0.0259719	173.417	0.285057	136	338	104	249	48	136
CRHR2	CRHR2	2.59314	0.0260024	27.4104	0.285176	23	9	115	6	4	7
SMAD2	SMAD2	-1.12423	0.0261812	1461.68	0.286978	871	2156	607	2285	1502	1383
MTX2	MTX2	2.27409	0.0262255	84.3241	0.287304	161	4	62	9	232	69
H2AJ	H2AJ	1.69064	0.0262862	246.388	0.28781	447	17	317	229	439	128
TRPM5	TRPM5	-2.85734	0.026335	41.2704	0.288185	2	157	21	27	8	4
NOTCH2	NOTCH2	1.64121	0.0263911	609.461	0.288563	644	77	956	226	1361	562
SLA	SLA	-1.74626	0.0263987	412.963	0.288563	209	1093	155	536	244	125
PLN	PLN	2.14744	0.026418	21.7811	0.288614	22	4	74	10	13	10
LOC105377018	LOC105377018	2.32596	0.0264554	39.8163	0.288863	29	22	21	12	171	3
CYP2U1	CYP2U1	-1.27629	0.0264733	102.763	0.2889	42	159	65	102	85	147
TMEM8B	TMEM8B	-1.20256	0.026526	153.572	0.289315	75	217	143	223	73	179
LOC105375675	LOC105375675	-3.57629	0.0265528	6.21704	0.289447	2	19	1	11	0	2
HLA-DMB-7	HLA-DMB-7	1.39935	0.0266696	3323.36	0.2904	3527	636	7264	2197	4330	2671
SLC16A10	SLC16A10	-2.43531	0.0266695	43.0667	0.2904	19	155	16	15	7	16
MRM1-2	MRM1-2	2.00263	0.0266883	48.3941	0.290444	150	4	25	35	74	22
GYPC	GYPC	1.19793	0.0267658	2501.11	0.290489	3712	1646	2043	1930	5542	881
LOC105374612-2	LOC105374612-2	1.73685	0.0267518	31.4335	0.290489	27	13	90	19	33	11
MAFF	MAFF	1.82225	0.0267385	885.267	0.290489	835	499	2840	527	560	117
NPIPA5	NPIPA5	-0.812054	0.0267376	1238.44	0.290489	956	1466	900	1649	1005	1466
SPRY1	SPRY1	-1.92077	0.0267156	2191.31	0.290489	1223	5816	1130	3426	511	448
SDC1	SDC1	-2.15889	0.0267907	45.717	0.2906	16	122	4	24	35	52
LDLRAD2	LDLRAD2	2.0295	0.0268404	74.922	0.290979	77	16	31	17	292	51
DBNL	DBNL	-1.13404	0.0269149	3287.1	0.291628	2255	3184	2807	4399	1376	5582
PBX3	PBX3	0.987184	0.026962	650.17	0.291978	590	342	1005	527	1163	421
LOC101928489	LOC101928489	2.79605	0.0271195	8.93363	0.293484	14	4	13	0	23	2
SLCO3A1	SLCO3A1	2.07343	0.0271308	48.376	0.293484	44	13	109	45	95	2
CLCF1	CLCF1	2.07684	0.0271549	70.4936	0.293585	46	18	274	36	26	27
ATP6V0E2	ATP6V0E2	-1.38016	0.0272595	192.237	0.294554	180	312	102	262	53	219
C5AR1	C5AR1	2.19777	0.0273685	271.733	0.295571	650	30	383	296	383	8
BCRP7	BCRP7	-1.96799	0.0274298	162.677	0.296072	8	355	114	189	87	175
LINC02207	LINC02207	-2.73937	0.027469	23.2595	0.296171	8	12	0	109	12	15
ZNF273	ZNF273	-1.05448	0.0274642	418.422	0.296171	328	399	234	482	306	750
GLMN	GLMN	1.94687	0.0275191	257.603	0.29655	138	92	105	89	1127	123
HLA-DRB1	HLA-DRB1	-2.86908	0.027598	855.926	0.297076	299	5	253	4606	91	631
NPIPA7	NPIPA7	-0.792377	0.0275839	936.406	0.297076	777	948	648	1533	759	1052
ZNF10	ZNF10	-1.58418	0.027634	360.149	0.297302	96	234	218	1273	262	257
LOC105371291	LOC105371291	-2.29211	0.0276999	27.9838	0.29761	5	7	14	29	11	99
OLMALINC	OLMALINC	2.69422	0.0277227	7.38941	0.29761	13	1	5	3	24	2
SULT1A3	SULT1A3	-2.02975	0.0277099	41.7029	0.29761	20	97	24	83	7	13
TESC	TESC	-1.60347	0.0276888	251.42	0.29761	209	132	50	771	142	309
EVC	EVC	-3.77168	0.0277395	26.8216	0.297628	0	54	11	100	0	1
CDK14	CDK14	-1.67793	0.0277891	219.502	0.297676	240	223	45	485	46	305
LOC105370751	LOC105370751	5.5879	0.0277752	4.54835	0.297676	13	0	0	0	17	0
LOC729683	LOC729683	1.05963	0.0277608	135.047	0.297676	240	62	178	93	160	102
HLA-DMB-3	HLA-DMB-3	1.30702	0.0278916	2540.94	0.298178	2765	615	4866	1414	3799	2285
NLGN2	NLGN2	-2.5984	0.0279191	87.8885	0.298178	23	9	51	313	2	168
NQO2	NQO2	1.38497	0.0279264	67.9066	0.298178	121	24	46	55	152	35
SPP1	SPP1	2.37484	0.027918	10.0134	0.298178	18	2	7	6	30	2
TSBP1-AS1-5	TSBP1-AS1-5	-3.00919	0.0278646	13.4472	0.298178	1	26	8	8	0	31
ZNF35	ZNF35	1.74119	0.0279198	53.539	0.298178	40	7	85	28	141	39
GSN	GSN	-1.71327	0.0279673	2538.69	0.298357	1563	6801	790	2958	1457	878
RASGRP3	RASGRP3	1.62525	0.0279733	18.0651	0.298357	26	7	35	10	25	9
TANC1	TANC1	2.14888	0.0280267	181.246	0.298765	513	36	220	181	204	5
AHNAK	AHNAK	1.53014	0.028103	9755.66	0.299417	6781	5689	22948	2204	15891	5848
SYNDIG1	SYNDIG1	3.1985	0.0281273	196.545	0.299515	556	88	19	11	587	0
IRAK2	IRAK2	1.92529	0.028166	123.174	0.299766	169	67	388	55	39	25
APBA2	APBA2	2.43482	0.0282544	50.4606	0.300544	11	19	221	20	26	7
CD300A	CD300A	1.41954	0.0283028	237.356	0.300898	505	108	145	221	468	67
SERPINH1	SERPINH1	1.79726	0.0283449	147.578	0.301184	434	75	43	83	264	35
HAL	HAL	2.09915	0.02838	36.7053	0.301395	56	12	41	31	96	1
RTN4	RTN4	0.79588	0.0284135	1328.52	0.301589	1937	810	1460	1134	1991	914
LOC105376825	LOC105376825	-3.27513	0.028502	5.07105	0.302366	1	10	1	3	1	12
LOC107985100	LOC107985100	2.13737	0.0285222	18.5672	0.302418	52	6	35	7	7	7
CTBP1-DT	CTBP1-DT	-0.920024	0.0285757	212.918	0.302823	168	200	161	339	137	288
SNX10	SNX10	1.64699	0.0286432	78.537	0.303376	214	20	108	75	52	25
SNX18	SNX18	-2.06635	0.0286935	1315.11	0.303746	547	4347	459	277	614	794
LILRA2-4	LILRA2-4	-1.56641	0.0287731	2477.58	0.304425	2118	5487	980	3849	859	1153
SNTB1	SNTB1	1.95693	0.0288165	111.81	0.304722	116	7	75	64	396	70
CD9	CD9	-2.30752	0.0288423	977.541	0.304832	706	2948	23	667	332	688
RNASE2CP	RNASE2CP	3.77229	0.0288775	22.9581	0.305041	27	0	1	11	116	0
PLTP	PLTP	1.83656	0.0289253	36.7631	0.305383	59	7	17	23	113	19
ACVR2B	ACVR2B	1.82393	0.0290061	40.8523	0.305892	111	4	34	34	59	19
SELP	SELP	2.43164	0.0290036	9.83971	0.305892	27	4	17	4	8	1
ZFPM2	ZFPM2	5.03673	0.0290199	218.518	0.305892	443	32	533	0	359	0
LOC107984629	LOC107984629	2.07693	0.0290488	18.339	0.306033	31	8	47	11	14	2
SEPTIN9	SEPTIN9	-0.97847	0.029093	10429.6	0.306336	9595	14184	6756	13269	5871	12272
GLI2	GLI2	2.9338	0.0292119	219.935	0.307365	125	117	530	13	586	0
LOC643072	LOC643072	1.4466	0.0292219	39.0209	0.307365	81	21	29	23	74	17
LTB4R	LTB4R	-1.27728	0.0292457	1376.5	0.307453	1306	2336	757	1762	467	1430
AOX1	AOX1	2.64013	0.0292877	10.2927	0.307568	11	1	6	6	42	2
LOC202181	LOC202181	-1.31666	0.0292845	287.778	0.307568	139	491	156	563	234	155
CNPPD1	CNPPD1	-0.799776	0.0293434	974.04	0.307663	725	1127	669	1342	877	1137
LOC107986348	LOC107986348	1.62608	0.029335	67.3986	0.307663	119	13	68	21	141	61
SLC25A24	SLC25A24	1.11434	0.0293174	420.068	0.307663	546	260	396	215	918	280
ANGPT2	ANGPT2	2.51283	0.0293812	38.6746	0.307895	55	10	111	0	38	21
CAPN5	CAPN5	-1.55238	0.0295342	76.5548	0.309009	49	180	40	66	34	64
DNASE1L3	DNASE1L3	3.15955	0.0295093	14.3421	0.309009	31	1	3	0	51	7
FPGS	FPGS	-0.814407	0.0295343	4129.86	0.309009	3245	3785	2558	6877	3787	5078
E2F2-2	E2F2-2	-1.59853	0.0295829	1151.27	0.309354	1161	1232	133	2401	544	1575
TMTC2	TMTC2	4.17816	0.0296381	5.81636	0.309767	1	0	19	2	15	0
GABARAPL1	GABARAPL1	1.30142	0.0297838	548.003	0.310634	908	461	885	254	667	165
LINC02328	LINC02328	1.96686	0.0297396	29.9087	0.310634	32	8	33	4	90	22
LOC107987440	LOC107987440	-2.30444	0.0297808	13.7573	0.310634	2	30	4	31	9	6
LOC107987452	LOC107987452	-2.30444	0.0297808	13.7573	0.310634	2	30	4	31	9	6
LOC107986332	LOC107986332	-3.88203	0.0298402	9.52148	0.31093	1	16	0	41	3	0
LOC107986347	LOC107986347	2.52748	0.0298437	23.7065	0.31093	10	2	21	3	103	15
EML2-AS1	EML2-AS1	3.00125	0.0298816	5.89607	0.311162	11	0	14	2	8	2
CLN8	CLN8	-2.03408	0.0299842	1422.05	0.312066	606	4817	577	439	590	592
DDR1-2	DDR1-2	-1.84931	0.0301056	211.481	0.313128	109	529	138	333	38	68
NOG	NOG	2.20348	0.0301179	119.364	0.313128	309	17	13	96	321	25
EREG	EREG	2.45963	0.0302447	32.1444	0.314282	9	4	134	23	23	5
RGS9	RGS9	-1.97802	0.0303215	124.738	0.314913	20	143	96	47	41	356
H2BW4P	H2BW4P	-1.82177	0.0304919	22.5519	0.316518	4	25	19	37	8	41
PAXBP1	PAXBP1	-0.846935	0.0305146	961.076	0.316587	713	896	575	1667	916	1141
LOC107984153	LOC107984153	-1.4303	0.0305704	75.1446	0.317	30	125	59	153	39	46
FCHSD2	FCHSD2	-1.06347	0.030644	1987.62	0.317596	1197	3297	1148	2207	1784	2062
LOC102724701	LOC102724701	2.06372	0.0306663	107.546	0.317661	125	62	43	49	408	8
LOC107985770	LOC107985770	2.03921	0.0307514	18.4516	0.31825	19	6	13	12	66	4
OSCAR-8	OSCAR-8	2.16469	0.0307553	135.428	0.31825	263	31	56	126	408	5
FBXW7	FBXW7	1.3437	0.0307716	3810.41	0.318252	5855	3251	4228	1221	7495	1387
EHD2	EHD2	2.33374	0.030796	42.0805	0.318338	57	1	109	43	54	4
HLA-DMB-2	HLA-DMB-2	1.42892	0.030905	3443.09	0.319298	3454	581	7543	2135	4778	2886
RASSF4	RASSF4	-2.42057	0.0309467	152.799	0.319561	48	98	23	774	86	9
RPL32P1-7	RPL32P1-7	1.42648	0.0310047	220.635	0.319993	266	52	172	219	614	105
CD1C	CD1C	-2.71701	0.0310965	197.053	0.320607	30	470	0	166	145	294
LOC107985297	LOC107985297	-1.3981	0.0310871	45.2917	0.320607	35	31	16	102	29	69
STARD8	STARD8	2.67141	0.0311273	75.4331	0.320757	192	46	64	7	164	0
ELOVL6	ELOVL6	1.71946	0.0312942	42.4459	0.322309	43	16	27	31	145	13
C11orf80	C11orf80	-1.13355	0.0313479	103.339	0.322694	63	70	69	184	74	174
CRIM1-DT-2	CRIM1-DT-2	-1.68157	0.0314396	26.2662	0.32347	16	26	10	83	14	18
MSH6	MSH6	-1.31212	0.0315189	1686.29	0.32378	1165	804	703	4725	1242	2138
MSNP1	MSNP1	2.53923	0.0314978	6.85253	0.32378	8	2	16	3	13	1
SH3RF1	SH3RF1	1.16643	0.0315158	844.181	0.32378	1460	685	1224	380	1008	383
ACCS	ACCS	1.137	0.0315677	538.145	0.324114	855	372	424	372	1116	230
AUTS2	AUTS2	-1.39057	0.0316287	1445.29	0.324426	1116	2382	1036	2608	333	1125
CST3	CST3	1.64567	0.031631	331.665	0.324426	460	195	127	116	1073	138
C4BPB	C4BPB	2.4305	0.0318042	33.7203	0.326035	8	3	136	9	30	19
BZW1-AS1	BZW1-AS1	-2.24676	0.0318444	11.4997	0.326277	2	8	3	18	8	30
LINC00963	LINC00963	1.16493	0.0319163	144.866	0.326844	143	70	161	88	345	102
ABR-2	ABR-2	0.995752	0.0319346	1015.42	0.326863	1238	625	1820	934	1197	462
SBF1	SBF1	-1.12903	0.0321162	5060.4	0.328382	4346	8859	3021	6432	2686	4376
TLR9	TLR9	-1.32769	0.032111	63.096	0.328382	28	78	46	153	40	45
ADAMTS10	ADAMTS10	1.15812	0.0323343	397.867	0.329727	925	191	458	290	352	246
EZR	EZR	-1.28686	0.0323101	8251.04	0.329727	5358	11529	7112	16977	2448	6475
LOC107987392	LOC107987392	1.22542	0.0323302	144.85	0.329727	145	53	146	111	369	96
LOC613038	LOC613038	-2.25016	0.0322777	58.5585	0.329727	15	149	44	104	3	21
NDUFAF6	NDUFAF6	-1.37767	0.0323478	1577.19	0.329727	903	3189	1321	1917	505	1264
PDE4D	PDE4D	1.13369	0.0323454	1821.19	0.329727	1443	646	2982	1417	3570	1351
LINC02317	LINC02317	-2.37779	0.0323777	18.8214	0.329784	3	27	3	68	14	5
LY86-AS1	LY86-AS1	-2.92503	0.0323867	57.9762	0.329784	1	234	13	7	30	16
NIP7	NIP7	-1.00518	0.0324611	596.562	0.330372	284	483	427	1089	559	831
LOC107987261	LOC107987261	1.17198	0.0326748	120.359	0.332376	231	66	178	108	116	48
BACH2-2	BACH2-2	-1.82874	0.032704	644.634	0.332382	103	209	581	1474	191	1426
BPHL	BPHL	-1.9005	0.0327258	22.1661	0.332382	9	7	9	51	12	50
DIO2	DIO2	2.85394	0.0327174	7.16427	0.332382	7	3	16	2	17	0
MCTP2	MCTP2	1.26953	0.0327505	769.092	0.332462	984	151	1218	871	1255	412
CFAP45	CFAP45	1.96604	0.032837	31.6549	0.333063	28	12	110	16	16	10
HBG2	HBG2	2.38636	0.0329444	115.345	0.333063	9	30	455	74	131	12
RPL32P1	RPL32P1	1.44334	0.0329132	250.564	0.333063	305	55	191	256	703	115
RPL32P1-4	RPL32P1-4	1.44334	0.0329132	250.564	0.333063	305	55	191	256	703	115
RPL32P1-5	RPL32P1-5	1.44334	0.0329132	250.564	0.333063	305	55	191	256	703	115
RPL32P1-6	RPL32P1-6	1.44334	0.0329132	250.564	0.333063	305	55	191	256	703	115
RPL32P1-8	RPL32P1-8	1.44334	0.0329132	250.564	0.333063	305	55	191	256	703	115
TBILA-2	TBILA-2	2.18989	0.0329283	18.0097	0.333063	46	9	6	4	44	5
ADGRE3	ADGRE3	2.72233	0.0330154	15.6573	0.333104	20	1	18	13	51	0
EBF1	EBF1	-1.47642	0.0330157	3379.96	0.333104	1695	3755	3254	6115	546	4885
HRAT92	HRAT92	-3.41213	0.0330154	5.63999	0.333104	1	12	2	17	0	2
LOC105375356	LOC105375356	-2.15127	0.0329699	11.7131	0.333104	4	21	2	28	8	8
ELANE	ELANE	2.77972	0.0330933	2068.98	0.333716	4754	92	72	1686	7109	59
SPATC1	SPATC1	-2.50153	0.0331206	31.8631	0.333821	4	111	16	28	10	4
OSBPL10	OSBPL10	1.57599	0.033182	243.571	0.33427	561	167	405	50	175	114
PTCSC1	PTCSC1	-1.66905	0.0332483	75.8214	0.334767	21	187	56	82	37	47
FCGR2C	FCGR2C	2.05547	0.0332761	29.8201	0.334877	9	4	59	15	87	16
LRFN3	LRFN3	-2.56997	0.0332968	19.0453	0.334915	3	41	11	55	3	2
TRIM58	TRIM58	1.17771	0.0333725	252.903	0.335506	536	77	281	253	297	149
GRK6P1	GRK6P1	-1.60392	0.0334692	53.2757	0.336183	17	65	10	92	60	79
RETREG1	RETREG1	-1.65917	0.0334739	402.116	0.336183	229	874	51	339	354	453
CFLAR-AS1	CFLAR-AS1	1.90348	0.0335756	16.0475	0.336351	27	3	37	7	15	10
FCRL1	FCRL1	-1.73453	0.0335639	140.857	0.336351	44	78	131	234	25	334
H1-5	H1-5	2.89722	0.0335126	16.9332	0.336351	80	4	2	1	13	6
RHOB	RHOB	1.96407	0.0335388	6974.28	0.336351	18375	2784	9881	270	6734	4570
RPL32P1-2	RPL32P1-2	1.44147	0.0335646	213.825	0.336351	264	47	160	215	599	101
SLC22A15	SLC22A15	2.35307	0.0336847	46.3898	0.337273	56	6	19	43	183	2
MYO6	MYO6	2.49627	0.0337158	12.4947	0.337413	5	3	49	4	11	4
FLT3	FLT3	-1.34101	0.0337609	1804.15	0.337694	781	2895	748	3849	1786	966
IGHV5-78-2	IGHV5-78-2	-1.79354	0.0339563	52.9056	0.338278	24	30	6	150	48	79
MCOLN2	MCOLN2	2.28476	0.0339493	56.1231	0.338278	18	15	234	39	31	6
OSCAR-2	OSCAR-2	2.10958	0.0339902	141.094	0.338278	273	31	58	138	421	6
OSCAR-3	OSCAR-3	2.10958	0.0339902	141.094	0.338278	273	31	58	138	421	6
OSCAR-4	OSCAR-4	2.10958	0.0339902	141.094	0.338278	273	31	58	138	421	6
OSCAR-5	OSCAR-5	2.10958	0.0339902	141.094	0.338278	273	31	58	138	421	6
OSCAR-6	OSCAR-6	2.10958	0.0339902	141.094	0.338278	273	31	58	138	421	6
OSCAR-7	OSCAR-7	2.10958	0.0339902	141.094	0.338278	273	31	58	138	421	6
OSCAR-9	OSCAR-9	2.10958	0.0339902	141.094	0.338278	273	31	58	138	421	6
S1PR5	S1PR5	2.37378	0.0339428	74.0622	0.338278	11	14	326	18	39	37
PELI1	PELI1	1.94724	0.0340138	2682.81	0.338342	3623	155	8017	1069	1457	2074
LOC102724562	LOC102724562	-2.64474	0.0340443	16.3217	0.338476	6	55	6	3	2	14
CXCL3	CXCL3	3.4651	0.0341219	9.20616	0.339077	42	0	10	4	1	1
E2F2	E2F2	-1.60008	0.0341527	1195.35	0.339213	1227	1308	124	2449	556	1638
OSCAR-10	OSCAR-10	2.09943	0.0342849	137.76	0.340355	267	30	58	136	408	6
TXK	TXK	1.46101	0.0344176	276.496	0.3415	164	176	639	88	476	144
CYP27A1	CYP27A1	3.41412	0.0344524	5.71674	0.341674	2	1	18	2	13	0
CD68	CD68	1.69241	0.0345011	383.374	0.341815	973	313	240	93	672	80
VGLL4	VGLL4	0.904505	0.0344888	616.221	0.341815	695	276	864	650	1003	381
RPRML	RPRML	3.92411	0.0346453	7.88991	0.343072	32	1	0	2	16	0
[truncated: 17,787 more rows]
