# Supplementary material for: Increased AID results in mutations at the CRLF2 locus implicated in Latin American ALL health disparities
Source: Nat Commun. 2024 Jul 27;15:6331. doi: 10.1038/s41467-024-50537-0 (PMC11283463; doi:10.1038/s41467-024-50537-0)
Supplement: Supplementary file 7 — Source Data [file 41467_2024_50537_MOESM7_ESM.xlsx]

## Sheet: Fig. 1b-c
Indels from amplicon sequencing data of CRLF2 ABC									Indels from amplicon sequencing data of BCL2 ABC
Indel analysis done by Azenta									Indel analysis done by Azenta
	Nalm6				Reh					Nalm6				Reh
Sequence	Deletions	Insertions		Sequence	Deletions	Insertions			Sequence	Deletions	Insertions		Sequence	Deletions	Insertions
G	9	0		G	23	2			T	0	0		T	0	0
A	2	0		A	5	0			T	0	0		T	0	0
A	0	1		A	2	0			A	0	0		A	0	0
A	0	0		A	1	0			G	0	0		G	0	0
A	0	3		A	2	0			A	0	0		A	0	0
G	3	0		G	33	1			G	0	0		G	0	0
T	2	1		T	33	0			A	0	0		A	0	0
G	0	0		G	3	2			G	0	0		G	0	0
T	4	0		T	5	0			T	0	0		T	0	0
G	3	0		G	77	1			T	0	0		T	0	0
G	0	0		G	3	0			G	0	0		G	0	0
A	0	0		A	4	0			C	0	0		C	0	0
G	0	0		G	0	1			T	0	0		T	0	0
T	0	0		T	32	0			T	0	0		T	0	0
T	0	1		T	1	0			T	0	0		T	0	0
A	0	0		A	2	0			A	0	0		A	0	0
T	0	0		T	23	1			C	0	0		C	0	0
T	0	0		T	0	0			G	0	0		G	0	0
C	0	0		C	29	0			T	0	0		T	0	0
C	0	0		C	0	0			G	0	0		G	0	0
A	10	0		A	60	0			G	0	0		G	0	0
A	1	0		A	0	0			C	0	0		C	0	0
A	0	0		A	0	0			C	0	0		C	0	0
G	1	0		G	11	4			T	1	0		T	0	0
A	4	0		A	51	0			G	0	0		G	0	0
A	1	1		A	0	0			T	4	0		T	7	0
A	1	0		A	0	0			T	0	0		T	0	0
A	1	0		A	0	0			T	0	0		T	0	0
C	1	0		C	3	0			C	0	0		C	0	0
C	2	0		C	2	0			A	0	0		A	0	0
T	2	0		T	4	2			A	0	0		A	0	0
C	2	0		C	5	0			C	0	0		C	0	0
C	2	0		C	6	0			A	0	0		A	0	0
T	2	1		T	13	0			C	0	0		C	0	0
A	2	0		A	12	0			A	0	0		A	0	0
T	2	1		T	7	0			G	0	0		G	0	0
A	103	0		A	19	0			A	0	0		A	0	0
G	104	0		G	23	0			C	20	0		C	89	0
G	332	0		G	70	0			C	0	0		C	0	0
T	337	0		T	78	0			C	0	0		C	0	0
A	360	1		A	171	0			A	0	0		A	0	0
A	366	1		A	135	1			C	3	0		C	66	0
T	369	0		T	135	0			C	0	0		C	0	0
G	396	0		G	176	0			C	0	0		C	0	0
T	441	0		T	183	0			A	0	0		A	0	0
G	458	1		G	189	1			G	0	0		G	0	0
T	461	1		T	192	2			A	0	0		A	0	0
A	486	0		A	369	0			G	7	0		G	3	0
A	473	0		A	199	0			C	7	0		C	6	0
A	480	0		A	197	0			C	5	0		C	3	0
C	495	0		C	211	0			C	5	0		C	3	0
A	505	0		A	221	0			T	12	0		T	5	0
T	506	0		T	228	0			C	6	0		C	5	0
C	641	0		C	256	0			C	6	0		C	3	0
G	692	0		G	268	0			T	6	0		T	3	0
T	694	0		T	267	0			G	1	0		G	1	3
G	700	0		G	264	0			C	6	0		C	7	0
A	702	0		A	266	0			C	0	0		C	0	0
C	706	0		C	322	0			C	0	0		C	0	1
C	705	1		C	262	0			T	11	0		T	4	0
A	711	0		A	269	1			C	5	1		C	1	0
G	710	0		G	283	3			C	5	0		C	0	0
A	711	0		A	318	0			T	15	0		T	1	0
A	711	0		A	283	0			T	1	0		T	0	0
A	713	0		A	286	0			C	1	0		C	2	0
T	714	0		T	288	0			C	1	0		C	0	0
C	719	1		C	294	0			G	1	1		G	1	0
C	726	1		C	302	1			C	0	20		C	1	20
T	729	0		T	308	0			G	31	0		G	34	0
G	741	0		G	375	0			G	0	0		G	1	0
G	808	0		G	325	0			G	0	0		G	0	0
A	811	0		A	334	0			G	0	0		G	0	0
G	821	0		G	338	0			G	0	0		G	0	0
A	828	0		A	343	0			C	1	0		C	0	0
T	830	0		T	348	0			T	18	0		T	3	0
C	828	0		C	435	0			T	1	0		T	0	0
C	828	0		C	354	0			T	2	0		T	1	0
A	832	0		A	354	0			C	9	0		C	1	0
C	831	0		C	354	0			T	20	0		T	1	0
G	827	0		G	367	0			C	27	0		C	1	0
A	805	0		A	379	0			A	27	0		A	1	0
A	694	0		A	342	1			T	31	0		T	1	0
G	193	1		G	247	0			G	39	0		G	1	0
G	166	0		G	233	0			G	37	0		G	1	0
C	139	0		C	221	0			C	38	0		C	1	0
A	104	0		A	165	0			T	39	0		T	1	0
A	101	0		A	162	0			G	40	0		G	2	0
C	82	0		C	120	0			T	62	0		T	2	0
T	55	0		T	111	0			C	64	0		C	3	0
A	45	0		A	111	0			C	64	0		C	2	0
C	42	0		C	113	0			T	71	0		T	7	0
A	44	0		A	128	0			T	73	0		T	2	0
A	37	0		A	98	0			C	80	0		C	5	0
A	37	0		A	99	0			A	81	2		A	3	0
G	37	0		G	101	0			G	86	0		G	10	0
A	33	0		A	90	0			G	84	0		G	3	0
C	27	0		C	85	0			G	85	0		G	3	0
T	21	0		T	81	0			T	113	0		T	4	0
A	16	0		A	76	0			C	131	1		C	4	0
T	12	0		T	73	0			T	141	0		T	6	0
G	12	0		G	72	0			T	179	0		T	4	0
A	20	0		A	82	0			C	197	0		C	4	0
A	11	1		A	69	7			C	198	0		C	4	0
G	14	0		G	74	0			T	227	0		T	4	1
G	10	1		G	68	0			G	230	0		G	4	2
G	9	1		G	52	6			A	255	0		A	12	0
A	12	0		A	59	0			A	248	0		A	4	0
A	8	0		A	52	0			A	249	1		A	4	0
A	8	4		A	52	0			T	253	0		T	4	0
C	9	0		C	53	0			G	264	0		G	4	0
T	7	1		T	54	0			C	263	0		C	4	0
A	9	0		A	48	0			A	264	0		A	3	0
C	9	0		C	48	0			G	264	0		G	3	0
A	4	0		A	51	1			T	265	1		T	4	0
G	2	0		G	48	0			G	275	0		G	18	0
A	1	0		A	50	0			G	276	1		G	6	0
A	1	0		A	49	0			T	287	0		T	7	0
G	1	0		G	49	0			G	297	0		G	7	0
T	1	1		T	50	0			C	318	3		C	7	0
G	3	0		G	77	0			T	349	0		T	38	0
G	2	0		G	48	4			T	315	1		T	7	0
T	4	0		T	78	0			A	324	0		A	7	0
T	1	0		T	55	0			C	330	0		C	7	0
T	1	0		T	54	0			G	332	0		G	7	0
T	0	0		T	55	0			C	331	2		C	7	0
C	1	0		C	61	2			T	249	1		T	7	0
T	6	0		T	132	4			C	229	2		C	24	0
T	0	40		T	58	171			C	194	3		C	6	0
A	509	0		A	1778	1			A	182	1		A	6	0
A	7	0		A	126	0			C	166	0		C	9	0
A	0	0		A	59	3			C	154	1		C	4	0
A	0	0		A	61	0			A	151	1		A	4	0
A	0	0		A	61	0			A	117	0		A	4	0
A	0	0		A	60	3			G	103	0		G	4	0
A	0	0		A	77	0			A	107	0		A	8	0
T	3	0		T	80	0			A	91	0		A	4	0
A	2	0		A	62	0			A	83	0		A	4	0
T	2	0		T	61	0			G	72	0		G	4	0
A	2	0		A	62	0			C	68	0		C	4	0
C	2	0		C	57	0			A	66	1		A	6	1
A	3	0		A	52	0			G	58	0		G	17	0
G	2	0		G	53	0			G	57	1		G	3	0
G	1	0		G	52	0			A	54	0		A	8	0
C	1	0		C	54	0			A	47	0		A	2	0
T	1	0		T	53	0			A	37	0		A	1	0
A	1	6		A	57	57			C	32	1		C	0	0
T	75	0		T	435	0			C	10	0		C	0	0
T	1	0		T	73	0			T	9	0		T	0	0
T	1	0		T	52	0			G	8	0		G	0	0
T	1	0		T	51	1			T	4	0		T	0	0
T	1	0		T	49	0			G	7	0		G	6	0
A	2	0		A	63	0			G	3	0		G	0	0
G	2	0		G	47	0			T	4	0		T	0	0
A	2	0		A	45	0			A	3	0		A	0	0
G	1	0		G	46	0			T	2	0		T	0	0
T	3	0		T	46	0			G	2	0		G	0	0
G	2	2		G	46	27			A	4	0		A	2	0
T	3209	0		T	411	0			A	2	0		A	0	0
T	1	0		T	117	0			G	2	0		G	0	0
T	0	0		T	43	0			C	3	0		C	18	0
T	1	0		T	42	0			C	2	0		C	0	0
T	1	0		T	41	0			A	2	0		A	0	0
A	2	0		A	50	1			G	2	0		G	0	0
G	2	0		G	40	0			A	2	1		A	0	3
G	1	0		G	39	4			C	2	0		C	0	0
T	26	0		T	225	0			C	2	0		C	0	0
T	1	0		T	41	0			T	7	2		T	1	5
T	1	0		T	38	0			C	14	0		C	32	0
A	1	0		A	39	0			C	2	0		C	0	0
G	1	0		G	37	0			C	2	0		C	0	0
A	1	0		A	36	0			C	2	2		C	0	1
G	1	0		G	36	0			G	3	1		G	0	0
C	1	0		C	45	4			G	2	2		G	0	0
A	8	0		A	97	0			C	2	0		C	0	0
A	1	0		A	31	0			G	5	0		G	4	0
A	1	0		A	31	0			G	2	0		G	1	0
A	1	0		A	30	0			G	2	0		G	5	0
T	4	0		T	74	0			C	5	0		C	8	0
T	1	0		T	29	0			C	3	0		C	9	0
T	1	0		T	29	0			T	4	0		T	9	0
G	1	0		G	29	0			C	4	0		C	10	0
C	2	0		C	28	0			A	4	0		A	12	0
A	2	0		A	27	0			G	8	0		G	25	0
G	2	1		G	30	1			G	4	0		G	14	0
A	4	0		A	47	0			G	7	2		G	20	0
A	2	0		A	25	0			A	15	0		A	36	0
A	3	0		A	24	0			A	16	0		A	38	0
G	3	0		G	23	0			C	17	0		C	40	0
T	3	0		T	22	0			A	17	0		A	44	0
A	3	0		A	21	0			G	18	0		G	44	0
C	3	0		C	20	0			A	18	0		A	54	0
A	3	0		A	20	0			A	19	0		A	54	0
G	3	0		G	19	0			T	19	0		T	54	0
A	3	0		A	27	0			G	17	0		G	53	0
A	3	0		A	19	0			A	18	0		A	55	0
A	3	0		A	19	0			T	17	1		T	59	0
G	3	0		G	18	0			C	16	0		C	61	0
T	3	0		T	16	0			A	16	0		A	63	0
T	3	0		T	16	0			G	16	0		G	63	0
C	3	0		C	13	0			A	18	0		A	73	0
T	7	0		T	60	2			C	18	0		C	82	0
T	5	0		T	98	0			C	17	0		C	79	1
A	5	0		A	106	0			T	20	0		T	98	0
T	6	0		T	8	0			T	18	0		T	90	0
A	7	0		A	9	0			T	18	0		T	89	1
T	8	0		T	12	0			G	18	0		G	90	0
A	11	0		A	10	0			A	21	0		A	95	0
T	14	0		T	10	0			A	20	0		A	98	0
C	22	0		C	14	0			T	19	0		T	98	0
C	23	0		C	11	0			G	18	1		G	97	0
T	23	0		T	12	0			A	19	2		A	96	0
C	25	0		C	10	0			T	20	0		T	96	0
T	26	0		T	17	1			T	19	0		T	93	0
C	76	0		C	224	0			C	20	0		C	94	0
C	20	0		C	53	0			T	22	0		T	97	0
C	20	0		C	8	0			A	26	0		A	116	0
C	20	0		C	7	1			A	21	7		A	96	18
A	21	0		A	8	0			T	66	0		T	192	0
G	20	0		G	6	0			T	21	1		T	96	0
C	20	0		C	6	0			T	20	0		T	97	0
T	20	0		T	6	0			T	19	0		T	95	0
C	20	0		C	19	0			T	20	0		T	97	0
A	20	0		A	18	0			A	22	0		A	98	0
C	20	0		C	5	0			A	18	0		A	92	0
A	20	0		A	5	0			G	18	0		G	89	1
G	20	0		G	5	0			C	18	1		C	90	3
C	19	0		C	5	0			A	52	0		A	107	0
T	20	0		T	11	0			A	17	0		A	85	0
T	19	0		T	5	0			A	15	0		A	84	0
C	19	0		C	7	0			A	13	0		A	83	0
G	19	0		G	5	0			T	13	0		T	75	0
T	19	0		T	7	0			A	11	0		A	74	0
C	19	0		C	7	0			T	12	0		T	75	0
T	17	0		T	4	0			T	9	0		T	71	0
A	17	0		A	4	0			A	11	0		A	66	3
T	17	0		T	5	0			T	78	0		T	189	0
G	17	0		G	50	0			T	10	0		T	59	0
G	19	0		G	3	0			T	11	0		T	57	0
T	19	0		T	4	0			T	13	0		T	50	0
G	18	0		G	10	0			A	12	0		A	47	0
A	17	0		A	7	0			T	12	0		T	46	1
A	15	0		A	2	0			G	12	0		G	47	0
C	15	0		C	2	0			A	16	1		A	50	1
A	13	0		A	4	4			A	13	0		A	46	0
C	11	0		C	9	0			A	13	0		A	42	0
C	7	0		C	1	0			G	17	0		G	39	1
C	7	0		C	1	0			G	12	1		G	34	0
T	7	0		T	1	0			T	55	0		T	128	0
G	7	0		G	1	1			T	11	0		T	33	0
									T	12	0		T	32	0
									A	15	0		A	32	0
									C	13	0		C	29	0
									A	12	0		A	28	0
									T	14	0		T	25	0
									T	10	0		T	24	0
									G	9	0		G	22	0
									T	10	0		T	22	0
									C	11	0		C	21	0
									A	13	0		A	33	0
									A	8	0		A	19	0
									A	9	0		A	17	0
									G	9	0		G	17	1
									T	9	0		T	15	0
									G	8	0		G	12	0
									A	7	0		A	10	0
									T	6	0		T	8	0
									G	6	1		G	8	0
									A	6	0		A	6	0
									A	5	0		A	5	0
									T	4	0		T	4	0
									A	4	0		A	4	0
									T	4	0		T	4	0
									G	5	0		G	3	0
									G	4	1		G	2	0
									A	5	0		A	3	0
									A	3	0		A	2	0
									T	3	0		T	1	0
									A	3	0		A	1	0
									T	3	0		T	1	0
									C	3	0		C	6	0
									C	3	0		C	1	0

## Sheet: Fig. 2c
Nalm6-Cas9 no sgRNA dPCR TAMRA and SUN 2D plot data
SUN	TAMRA_FALSE/FALSE	TAMRA_TRUE/TRUE	TAMRA_FALSE/TRUE	TAMRA_TRUE/FALSE
31.787	156.58
34.909	89.235
37.644	115.26
38.368	102.87
40.431	75.504
42.798	88.216
42.95	83.487
43.461	133.59
43.873	167
46.327	116.72
47.138	161.7
47.228	108.62
47.38	52.429
47.56	117.07
48.491	161.95
49.241	107.66
49.637	114.37
49.765	122.16
50.023	194.54
50.196	215.16
50.278	157.05
50.934	145.62
51.265	74.328
51.571	167.67
52.309	129.61
52.4	276.72
53.322	127.13
53.34	167.54
53.391	70.825
53.484	135.23
53.774	146
53.782	170.96
53.904	121.67
54.104	130.88
54.548	178.41
54.628	145.83
54.633	96.961
54.757	100.21
55.254	129
55.408	431.36
55.449	59.598
55.559	85.946
55.806	165.18
55.817	113.77
55.839	156.76
55.901	76.387
55.907	105.12
55.941	87.494
56.229	106.34
56.408	63.537
56.513	115.31
56.567	128.59
56.574	96.592
56.593	115.91
56.595	65.72
56.76	221.1
57.214	130.52
57.361	50.752
57.508	110.19
57.545	150.96
57.566	131.02
57.631	148.86
57.659	220.09
57.782	116.84
57.83	100.63
57.858	92.836
57.881	113.53
57.915	175.08
58.06	102.66
58.173	144.54
58.22	143.44
58.28	104.09
58.315	149.41
58.35	137.09
58.355	131.34
58.434	112.88
58.548	150.92
58.554	116.92
58.564	142.04
58.78	85.268
58.957	153.56
59.088	17.737
59.17	105.83
59.228	111.85
59.292	137.46
59.519	140.42
59.573	126.38
59.577	71.306
59.631	122.97
59.69	116.03
59.721	137.39
59.856	76.446
59.861	71.576
59.912	127.72
59.914	109.98
60.047	142.74
60.116	88.584
60.177	83.64
60.205	100.57
60.214	85.161
60.26	105.85
60.262	179.9
60.284	145.35
60.292	89.594
60.364	137.21
60.797	133.03
60.823	71.693
60.831	89.011
60.863	100.46
60.878	95.78
60.879	183.83
60.935	122.28
60.936	66.063
60.966	93.376
60.981	104.8
60.986	84.787
61.001	143.62
61.084	162.79
61.102	137.24
61.164	96.24
61.172	104.62
61.297	112.57
61.362	129.21
61.378	103.21
61.388	102.72
61.533	99.909
61.56	103.91
61.678	154.07
61.682	143.48
61.701	113.57
61.905	112.89
61.917	139.56
61.944	106.57
61.977	164.3
61.983	36.135
62.031	99.087
62.076	89.741
62.224	135.35
62.254	143.88
62.294	89.431
62.302	94.42
62.319	123.12
62.337	104.14
62.384	140.65
62.397	157.23
62.472	134.32
62.485	78.623
62.506	55.732
62.56	120.51
62.582	141.97
62.616	203.39
62.671	106.36
62.692	106.05
62.77	169.16
62.78	116.9
62.822	174.35
62.847	144.57
62.947	97.988
62.949	125.91
62.951	84.806
62.963	141.86
62.999	119.32
63.015	135.88
63.018	108.29
63.039	78.839
63.053	137.55
63.064	83.368
63.098	84.737
63.15	97.566
63.176	77.133
63.205	167.31
63.229	97.064
63.275	45.757
63.281	114.21
63.312	119.18
63.319	87.343
63.33	166.18
63.359	87.839
63.395	110.37
63.427	135.12
63.427	131.25
63.434	135.77
63.441	142.06
63.465	108.99
63.485	115.06
63.517	124.89
63.539	122.63
63.542	90.59
63.548	117.64
63.623	38.152
63.629	90.199
63.686	93.574
63.713	60.667
63.737	141.06
63.794	84.117
63.827	60.119
63.861	102.12
63.863	135.47
63.923	88.928
63.998	237.68
64.017	33.657
64.04	105.65
64.058	131.38
64.071	173.36
64.075	97.979
64.089	61.037
64.132	58.528
64.142	194.07
64.142	64.11
64.149	146.04
64.168	99.056
64.168	120.44
64.183	92.986
64.197	81.439
64.308	111.58
64.312	169.67
64.318	141.17
64.384	165.7
64.385	135.28
64.406	102.58
64.498	136.64
64.517	167.3
64.52	90.375
64.525	125.09
64.54	148.77
64.554	73.972
64.614	112.48
64.664	124.77
64.672	124.98
64.763	82.434
64.768	50.946
64.84	98.615
64.875	93.198
64.895	77.73
64.986	135.38
65.032	175.37
65.043	53.56
65.043	113.21
65.045	60.622
65.047	90.683
65.121	114.46
65.122	83.092
65.166	104.81
65.176	140.56
65.186	65.212
65.22	202.42
65.222	80.905
65.263	117.14
65.268	100.96
65.269	138.09
65.294	87.827
65.297	117.8
65.309	80.864
65.315	116.23
65.328	111.29
65.358	174.44
65.36	118.24
65.424	78.288
65.434	103.92
65.505	129.98
65.545	100.16
65.553	161.17
65.562	125.43
65.569	26.903
65.572	85.349
65.575	99.193
65.577	55.946
65.586	157.28
65.604	32.016
65.634	58.627
65.645	74.395
65.68	73.581
65.718	131.81
65.73	177.04
65.732	132.97
65.769	149.94
65.818	128.1
65.843	50.683
65.876	136.06
65.88	120.48
65.954	176.31
65.961	40.101
65.991	82.067
65.995	169.24
65.996	85.685
66.013	64.423
66.017	117.62
66.018	56.374
66.023	105.74
66.056	120.31
66.057	127.98
66.075	151.12
66.173	120.44
66.186	142.74
66.23	107.4
66.269	145.22
66.289	97.163
66.334	123.47
66.343	64.959
66.349	114.37
66.374	139.73
66.389	71.002
66.409	70.921
66.433	108.28
66.477	109.39
66.499	141.99
66.529	66.805
66.535	116.77
66.538	88.312
66.578	149.7
66.58	113.81
66.612	127.54
66.612	88.261
66.697	163.89
66.706	75.385
66.724	197.72
66.745	87.395
66.746	148.52
66.793	125.61
66.817	156.47
66.857	98.605
66.887	63.828
66.891	169.09
66.933	128.48
66.939	109.06
66.942	115.07
66.962	99.941
66.998	89.687
67.007	117.83
67.011	116.4
67.026	111.26
67.038	83.021
67.045	100.17
67.06	103.1
67.072	99.081
67.084	116.03
67.088	124.62
67.115	96.018
67.148	119.52
67.162	148.24
67.178	111.57
67.231	134.18
67.236	37.648
67.239	109.56
67.256	125.84
67.275	105.69
67.301	35.853
67.311	101.39
67.329	112.22
67.338	118.58
67.341	84.596
67.344	97.442
67.345	106.33
67.363	90.798
67.377	152.06
67.395	87.584
67.411	82.005
67.412	59.026
67.427	119.91
67.429	137.72
67.431	138.26
67.436	78.704
67.442	169.55
67.49	60.515
67.493	71.812
67.511	91.867
67.513	94.888
67.54	192.32
67.572	168.65
67.591	140.51
67.599	154.12
67.611	118.19
67.657	91.4
67.659	111.21
67.668	80.551
67.669	124.37
67.671	35.371
67.681	57.749
67.686	111.4
67.686	57.291
67.704	137.85
67.708	132.23
67.712	93.376
67.735	54.384
67.76	98.147
67.762	117.45
67.8	128.24
67.805	104.06
67.854	77.889
67.855	106.66
67.855	87.971
67.861	158.98
67.886	77.965
67.891	97.283
67.897	70.507
67.951	76.4
67.957	122.18
67.971	100.13
68.031	114.8
68.046	105.2
68.051	106.74
68.057	144.05
68.063	21.914
68.065	106.81
68.068	171.73
68.096	142.24
68.097	163.94
68.106	74.108
68.121	173.18
68.121	127.89
68.139	49.644
68.147	98.869
68.148	65.278
68.159	62.996
68.165	150.73
68.202	84.198
68.21	151
68.217	107.13
68.238	69.758
68.239	140.43
68.248	151.96
68.249	137.1
68.283	68.987
68.286	138.26
68.303	146.66
68.315	75.713
68.319	145.61
68.358	105.21
68.365	175.25
68.371	92.98
68.378	140.32
68.389	170.88
68.454	63.791
68.479	45.824
68.502	93.916
68.525	60.646
68.532	142.34
68.598	86.624
68.606	158.03
68.608	134.61
68.61	67.192
68.611	96.882
68.659	84.317
68.68	90.87
68.682	182.72
68.699	103.06
68.713	65.127
68.722	134.28
68.728	116.03
68.744	114.93
68.745	115.4
68.751	104.15
68.788	134.37
68.823	121.07
68.838	82.58
68.84	41.483
68.852	102.59
68.858	110.93
68.858	60.16
68.863	48.495
68.889	176.29
68.895	112.44
68.895	145.4
68.905	166.77
68.92	160.54
68.931	84.928
68.939	137.5
68.951	102.32
68.951	110.63
68.974	124.5
69.001	86.882
69.006	113.48
69.059	58.708
69.067	80.724
69.071	100.69
69.087	109.31
69.115	92.283
69.116	88.956
69.121	9.4289
69.16	153.74
69.189	106.38
69.193	101.77
69.196	132.78
69.23	116.75
69.253	87.242
69.266	30.001
69.279	459.54
69.306	85.273
69.31	109.02
69.336	156.13
69.338	120.48
69.35	55.981
69.385	121.81
69.39	136
69.391	152.15
69.422	118.45
69.488	138.36
69.493	134.19
69.499	91.728
69.504	173.08
69.504	126.12
69.511	185.05
69.523	85.254
69.562	71.668
69.614	144.02
69.618	57.299
69.622	122.69
69.628	114.19
69.629	128.01
69.635	145.15
69.648	53.815
69.684	135.22
69.69	134.33
69.695	75.597
69.697	112.29
69.697	81.699
69.698	124.9
69.701	107.77
69.71	133.2
69.717	128.22
69.743	96.326
69.759	133.69
69.768	140.72
69.772	90.366
69.774	121.21
69.78	139.95
69.801	62.505
69.82	98.878
69.822	118.72
69.862	544.37
69.876	119.63
69.88	129.69
69.891	164.38
69.894	72.638
69.899	66.424
69.914	125.96
69.923	145.23
69.924	167.97
69.928	71.139
69.935	52.891
69.971	114.58
69.972	139.6
69.973	77.369
69.988	109.27
70.002	142.86
70.005	133.33
70.011	122.09
70.025	151.16
70.032	96.706
70.054	133.51
70.055	117.89
70.059	88.707
70.074	134.38
70.103	61.458
70.108	125.17
70.11	104.2
70.112	118.45
70.12	129.92
70.138	142.86
70.15	101.47
70.151	82.346
70.152	125.8
70.172	100.33
70.181	132.14
70.185	67.233
70.187	25.615
70.203	101.6
70.217	98.679
70.22	103.38
70.229	93.861
70.236	56.241
70.257	98.144
70.278	102.15
70.278	152.33
70.283	153.62
70.283	57.913
70.303	80.369
70.313	96.671
70.324	67.268
70.332	85.497
70.343	62.504
70.348	74.717
70.352	75.381
70.362	63.536
70.387	112.07
70.394	94.492
70.401	94.867
70.414	118.37
70.415	55.799
70.42	133.17
70.421	84.655
70.428	169.47
70.429	56.539
70.451	65.972
70.476	93.152
70.476	147.59
70.477	109.53
70.485	125.94
70.512	97.48
70.518	61.536
70.522	139.41
70.523	108.67
70.533	151.92
70.533	81.664
70.555	102.47
70.556	53.158
70.561	64.175
70.576	85.296
70.577	87.304
70.58	113.25
70.601	93.529
70.606	141.36
70.619	145.1
70.641	121.44
70.651	81.772
70.653	152.29
70.654	139.59
70.665	77.633
70.667	70.503
70.685	127.54
70.7	130.6
70.706	32.24
70.709	68.618
70.743	147.55
70.75	147.98
70.751	83.718
70.777	39.348
70.777	112.12
70.803	174.96
70.82	73.166
70.857	173.85
70.87	61.512
70.887	94.603
70.889	80.1
70.891	91.522
70.901	75.304
70.901	50.522
70.902	102.59
70.912	135.18
70.923	162.79
70.932	181.8
70.934	87.341
70.939	113.83
70.94	129.88
70.94	69.714
70.946	25.525
70.967	95.609
70.974	51.226
70.994	110.34
70.997	50.35
71.008	138.97
71.013	78.752
71.027	115.7
71.063	140.87
71.068	81.622
71.086	114.73
71.107	120.13
71.113	37.535
71.158	163.27
71.168	93.308
71.172	74.653
71.173	71.228
71.184	114.17
71.187	120.89
71.192	76.32
71.204	63.429
71.213	82.726
71.216	98.961
71.222	144.41
71.224	79.602
71.23	122.3
71.234	79.849
71.237	112.09
71.271	201.98
71.277	107.36
71.28	89.297
71.304	67.007
71.314	106.44
71.315	52.518
71.317	91.177
71.325	147.49
71.326	78.56
71.339	59.625
71.342	91.601
71.343	28.744
71.352	129.83
71.361	74.672
71.376	97.902
71.389	184.28
71.396	46.23
71.421	46.808
71.426	163.17
71.437	74.578
71.44	110.98
71.444	101.94
71.464	38.301
71.465	111.13
71.476	172.21
71.481	104.97
71.487	74.709
71.514	124.61
71.53	83.633
71.531	89.69
71.558	58.667
71.559	172.09
71.569	95.13
71.574	74.204
71.576	106.2
71.584	115.69
71.599	68.358
71.601	143.47
71.606	85.161
71.615	63.744
71.623	79.872
71.629	134.65
71.632	27.26
71.634	59.085
71.635	68.114
71.635	101.11
71.641	95.267
71.646	139.53
71.68	57.474
71.695	124.73
71.715	95.882
71.73	141.87
71.743	166.54
71.78	45.793
71.784	91.151
71.785	55.821
71.791	143.23
71.791	137.6
71.797	95.613
71.808	70.69
71.811	127.57
71.822	133.85
71.832	57.695
71.842	86.832
71.845	105.11
71.851	80.965
71.864	44.209
71.874	109
71.875	135.88
71.909	102.21
71.913	88.837
71.934	103.8
71.954	60.387
71.957	172.28
71.958	109.74
71.959	88.595
71.961	111
71.961	91.303
71.981	44.293
71.984	89.541
72.013	162.12
72.017	129.07
72.041	51.98
72.045	79.141
72.089	167.5
72.101	196.98
72.109	61.243
72.121	85.408
72.124	96.404
72.173	86.483
72.181	102.87
72.196	108.12
72.198	160.97
72.203	101.43
72.21	72.978
72.229	73.1
72.233	135.58
72.257	132.09
72.258	92.128
72.267	99.777
72.28	120.16
72.286	132.47
72.301	121.37
72.318	42.439
72.341	166.62
72.348	57.022
72.355	99.365
72.368	82.67
72.384	74.05
72.388	87.955
72.402	36.607
72.411	91.877
72.451	61.196
72.451	166.76
72.47	98.471
72.485	186.79
72.495	108.71
72.495	131.68
72.496	175
72.51	115
72.521	115.87
72.521	116.04
72.523	79.423
72.527	71.13
72.528	134.71
72.542	142.66
72.544	135.63
72.546	38.381
72.587	206.42
72.591	110.17
72.599	138.22
72.602	88.204
72.605	136.16
72.608	110.66
72.619	104.49
72.622	119.32
72.627	106.46
72.659	156.55
72.662	113.07
72.672	33.843
72.673	53.226
72.691	144.7
72.695	95.039
72.709	140.75
72.714	83.951
72.729	85.269
72.741	98.631
72.743	117.71
72.744	85.274
72.752	90.961
72.766	97.369
72.774	76.46
72.796	175.56
72.827	109.93
72.835	84.583
72.839	113.91
72.857	68.455
72.863	174.72
72.869	119.15
72.869	132.85
72.879	104.77
72.889	25.29
72.889	118.84
72.897	39.311
72.901	82.305
72.909	60.81
72.91	56.071
72.914	111.11
72.937	93.391
72.949	77.912
72.963	97.165
72.99	84.918
72.992	157.08
72.993	89.433
73.009	64.806
73.043	83.663
73.048	135.32
73.058	137.51
73.063	83.555
73.065	142.53
73.068	47.504
73.07	52.668
73.082	99.893
73.083	150.21
73.083	110.31
73.105	158.51
73.118	67.31
73.128	131.58
73.13	149.22
73.145	72.543
73.151	68.277
73.152	92.484
73.167	91.35
73.18	139.86
73.197	100.51
73.198	83.032
73.201	150.25
73.211	129.65
73.222	161.1
73.238	48.656
73.246	77.701
73.25	142.69
73.264	41.387
73.283	110.16
73.292	77.749
73.293	136.12
73.297	130.71
73.302	113.21
73.31	150.01
73.314	86.497
73.314	135.56
73.335	141.42
73.341	110.16
73.344	97.074
73.355	128.57
73.368	165.67
73.373	88.775
73.376	117.53
73.377	140.16
73.378	123.3
73.408	129.02
73.446	78.492
73.45	191.98
73.459	99.858
73.468	149.07
73.484	137.43
73.495	104.62
73.497	123.33
73.506	96.066
73.514	65.903
73.522	143.72
73.524	148.32
73.536	47.29
73.541	93.295
73.544	29.843
73.548	106.08
73.552	98.3
73.552	57.889
73.554	115.36
73.559	38.916
73.587	156.24
73.592	92.962
73.607	88.502
73.614	86.763
73.627	59.687
73.63	196.25
73.635	18.206
73.638	80.971
73.638	122.73
73.646	80.388
73.654	47.511
73.655	119.28
73.658	177.27
73.662	88.709
73.667	68.325
73.69	153.35
73.696	96.792
73.701	116.03
73.704	122.31
73.706	20.322
73.706	87.815
73.71	88.528
73.714	122.66
73.723	90.803
73.723	67.976
73.741	135.86
73.743	89.867
73.744	118.65
73.746	59.458
73.753	90.226
73.753	34.124
73.764	92.315
73.766	139.72
73.766	113.39
73.77	107.75
73.798	109.41
73.799	98.141
73.801	72.445
73.819	113.91
73.838	111.55
73.839	43.814
73.841	108.78
73.852	118.09
73.854	97.556
73.86	224.07
73.865	64.777
73.874	86.87
73.876	105.11
73.881	103.8
73.882	124.22
73.884	87.526
73.898	167.22
73.904	116.68
73.906	102.19
73.91	102.58
73.923	117.02
73.923	129.84
73.954	89.063
73.954	87.789
73.958	129.74
73.974	169.9
73.993	119.43
74.008	119.11
74.009	119.83
74.011	147.44
74.015	48.139
74.025	172.64
74.026	106.32
74.039	67.13
74.04	66.802
74.04	105.18
74.041	178.92
74.052	116.27
74.052	89.898
74.053	23.135
74.058	95.085
74.059	95.254
74.06	86.665
74.073	92.578
74.088	157.7
74.098	105.71
74.102	130.44
74.115	49.033
74.115	89.498
74.128	116.24
74.131	81.076
74.157	110.79
74.167	114.78
74.167	157.62
74.184	105.34
74.186	85.683
74.189	114.77
74.22	115.22
74.235	157.66
74.236	101.11
74.238	116.48
74.245	61.871
74.249	105.94
74.258	162.16
74.259	305.38
74.262	89.078
74.266	121.37
74.267	107.25
74.271	80.387
74.272	157.11
74.277	93.215
74.284	75.197
74.299	140.41
74.301	114.03
74.314	151.85
74.334	112.77
74.363	148.85
74.369	105.05
74.395	91.769
74.405	79.303
74.413	164.58
74.423	129.06
74.426	33.007
74.43	176.02
74.431	137.2
74.431	71.376
74.439	157.06
74.447	179.74
74.47	56.865
74.472	113.51
74.475	90.912
74.481	95.447
74.487	177.18
74.49	145.79
74.49	70.739
74.5	117.21
74.5	127.45
74.501	120.84
74.505	106.99
74.527	134.01
74.534	132.62
74.552	108.12
74.554	100.4
74.558	139.34
74.565	72.804
74.568	41.649
74.573	129.09
74.6	97.23
74.602	180.96
74.609	126.73
74.619	136.88
74.62	169.09
74.631	78.49
74.638	91.702
74.646	105.82
74.653	134.4
74.655	125.89
74.659	86.812
74.663	87.808
74.666	159.94
74.666	96.159
74.685	121.79
74.696	106.61
74.712	76.432
74.715	88.717
74.717	147.76
74.72	92.47
74.742	115.67
74.749	147.06
74.75	128.19
74.75	84.893
74.765	109.62
74.774	130.05
74.786	82.461
74.788	182.33
74.794	78.174
74.802	57.776
74.81	94.231
74.816	123.94
74.823	196.8
74.836	108.64
74.841	119.31
74.846	135.3
74.855	25.257
74.865	66.061
74.868	67.384
74.873	88.965
74.874	164.6
74.882	62.638
74.886	81.725
74.888	46.214
74.892	10.494
74.896	86.379
74.903	122.38
74.903	115.52
74.906	104.91
74.907	56.496
74.917	156.55
74.921	84.479
74.922	96.351
74.93	65.478
74.949	148.47
74.952	94.308
74.957	113.49
74.959	114.98
74.96	123.6
74.965	118.39
74.986	81.741
74.987	79.172
74.987	55.373
74.995	88.257
75.006	81.718
75.017	74.168
75.024	110.65
75.03	129.12
75.031	92.269
75.035	146.36
75.043	74.353
75.054	133.29
75.062	158.84
75.068	32.435
75.074	34.901
75.079	124.17
75.081	65.678
75.087	50.797
75.088	138.23
75.101	149.42
75.106	63.911
75.106	139.91
75.111	160.39
75.112	90.068
75.127	76.705
75.131	98.432
75.134	63.027
75.152	172.55
75.159	153.77
75.164	70.014
75.18	112.71
75.181	130.03
75.184	156.69
75.186	58.053
75.192	89.997
75.195	98.156
75.196	88.721
75.214	128.09
75.218	55.828
75.227	97.006
75.253	75.943
75.264	128.16
75.266	86.257
75.269	150.91
75.278	74.732
75.28	124.31
75.295	112.25
75.302	97.118
75.307	102.62
75.316	145.03
75.324	80.911
75.33	24.659
75.332	81.756
75.335	74.892
75.347	99.569
75.35	143.8
75.352	102.88
75.352	107.08
75.356	73.33
75.36	120.66
75.369	109.57
75.373	105.82
75.387	97.583
75.392	116.01
75.397	130.81
75.398	124.1
75.398	122.12
75.405	114
75.433	127.56
75.44	112.09
75.447	82.748
75.454	87.459
75.454	110.03
75.461	61.255
75.471	91.975
75.474	67.804
75.482	115.27
75.499	106.13
75.508	104.53
75.539	109.58
75.565	199.51
75.569	105.39
75.583	102.85
75.583	118.53
75.59	72.322
75.593	87.141
75.598	140.04
75.616	78.383
75.617	158.5
75.63	55.17
75.647	93.574
75.667	190.39
75.672	117.28
75.68	138.47
75.692	57.655
75.7	25.588
75.708	48.327
75.711	164.06
75.713	124.24
75.714	161.77
75.715	176.27
75.719	72.62
75.723	125.14
75.725	101.32
75.729	121.09
75.751	95.504
75.758	181.16
75.76	107.5
75.769	52.971
75.773	120.67
75.789	113.14
75.79	104.76
75.795	116.86
75.812	95.399
75.825	72.816
75.828	70.543
75.837	91.791
75.838	123.53
75.859	119.79
75.861	109.35
75.863	163.31
75.873	104.76
75.874	154.76
75.883	158.73
75.893	16.144
75.896	75.297
75.897	87.842
75.904	112.04
75.909	102.76
75.916	184.3
75.917	95.992
75.922	120.33
75.922	96.808
75.922	104
75.926	84.898
75.926	77.133
75.93	97.942
75.939	112.68
75.941	116.56
75.943	104.24
75.945	108.06
75.945	183.62
75.955	171.71
75.955	73.128
75.961	67.123
75.963	33.342
75.972	37.431
75.972	106.76
75.975	188.63
75.989	78.294
75.99	134.18
75.998	111.21
76.007	127.51
76.018	150.7
76.021	123.91
76.037	133.91
76.039	31.099
76.051	55.978
76.055	59.511
76.058	110.96
76.059	57.788
76.066	123.45
76.072	85.402
76.075	143.85
76.081	56.187
76.084	95.463
76.091	52.858
76.094	159.27
76.109	77.132
76.112	89.964
76.118	87.057
76.125	107.59
76.126	57.401
76.131	150.78
76.131	106.34
76.152	75.727
76.153	94.989
76.154	85.163
76.167	136.61
76.169	180.23
76.175	111.77
76.176	157.42
76.178	191.81
76.184	129.44
76.184	104.83
76.188	136.51
76.189	128.61
76.196	125.84
76.199	103.55
76.201	74.461
76.202	100.45
76.208	82.063
76.221	90.32
76.239	114.38
76.241	173.44
76.242	100.28
76.243	112.14
76.253	80.553
76.254	107.64
76.258	117.33
76.272	69.878
76.28	172.93
76.29	82.605
76.291	114.75
76.293	103.31
76.297	55.088
76.304	123.72
76.311	90.107
76.315	90.046
76.339	188.92
76.346	117.75
76.347	145.98
76.347	106.1
76.349	114.79
76.353	113.83
76.356	136.68
76.357	80.872
76.36	210.68
76.367	119.88
76.367	147.25
76.368	53.002
76.375	103.99
76.379	117.67
76.382	98.957
76.397	61.375
76.419	92.562
76.422	122.15
76.43	61.741
76.438	152.07
76.461	131.08
76.465	72.425
76.467	101.94
76.47	103.21
76.47	142.2
76.478	41.166
76.479	118.79
76.48	95.751
76.481	163.83
76.481	96.052
76.482	74.536
76.485	88.758
76.489	86.871
76.491	108.58
76.5	81.482
76.502	112.68
76.503	64.046
76.508	43.896
76.519	15.27
76.524	90.856
76.524	65.333
76.529	121.76
76.54	121.5
76.542	82.319
76.554	87.725
76.563	128.77
76.564	8.8547
76.572	95.843
76.574	166.11
76.585	101.97
76.596	134.53
76.597	103.33
76.598	58.98
76.601	429.67
76.616	61.106
76.622	76.794
76.624	59.573
76.634	132.89
76.636	119.39
76.641	105.66
76.641	126.59
76.646	99.793
76.647	86.482
76.654	77.014
76.662	105.29
76.663	117.03
76.668	81.157
76.669	66.514
76.67	103.77
76.67	86.346
76.683	137.97
76.685	123.99
76.687	121.88
76.693	123.72
76.697	127.73
76.704	129.6
76.718	161.36
76.724	72.846
76.724	89.624
76.724	116.38
76.728	45.345
76.756	139.02
76.761	112.21
76.77	74.743
76.785	76.013
76.785	114.84
76.786	81.937
76.791	109.93
76.795	142.2
76.798	118.9
76.808	93.198
76.809	99.822
76.823	78.478
76.86	135.62
76.862	83.713
76.865	65.673
76.875	78.048
76.877	110
76.895	111.38
76.899	94.451
76.907	71.959
76.908	113.37
76.909	110.34
76.91	85.895
76.912	131.67
76.913	74.198
76.922	65.919
76.944	54.915
76.957	76.896
76.96	132.81
76.961	88.701
76.965	77.916
76.969	103.37
76.969	121.04
76.983	104.86
76.984	155.84
76.988	120.22
76.988	101.9
76.989	140.71
77.016	59.298
77.019	135.39
77.026	101.21
77.026	137.53
77.027	111.7
77.029	94.101
77.032	106.22
77.042	113.84
77.042	68.906
77.066	98.07
77.067	76.696
77.069	162.3
77.069	87.593
77.069	152.68
77.074	80.759
77.078	101.81
77.081	158.83
77.081	70.744
77.083	105.64
77.084	129.83
77.087	112.67
77.093	137.66
77.096	108.19
77.1	69.564
77.11	111.71
77.122	87.988
77.133	44.846
77.136	116.94
77.139	128.05
77.153	41.994
77.155	58.689
77.155	127.18
77.157	119.53
77.161	96.89
77.163	85.327
77.17	71.688
77.173	95.298
77.189	48.901
77.194	94.998
77.199	40.18
77.214	175.3
77.221	113.45
77.224	78.334
77.226	77.237
77.238	158.38
77.242	58.958
77.246	92.874
77.249	70.863
77.258	98.384
77.264	102.38
77.287	121.22
77.289	60.827
77.292	97.688
77.319	81.156
77.323	96.521
77.325	130.41
77.327	69.973
77.33	36.805
77.339	46.556
77.341	88.442
77.344	58.085
77.346	105.6
77.356	143.27
77.357	75.63
77.36	125.81
77.361	104.82
77.373	91.217
77.374	56.255
77.382	69.488
77.39	151.08
77.392	54.731
77.395	122.27
77.396	77.468
77.396	104.36
77.402	58.443
77.421	65.887
77.425	80.926
77.428	82.408
77.431	115.04
77.442	47.466
77.442	96.844
77.453	60.189
77.456	146.64
77.458	70.57
77.46	100.13
77.463	134.66
77.476	22.609
77.495	128.52
77.501	107.26
77.504	33.949
77.516	134.47
77.517	103.9
77.531	135.19
77.542	97.926
77.547	74.899
77.55	49.115
77.553	153.2
77.555	162.18
77.568	127.13
77.577	113.54
77.577	174.4
77.578	92.929
77.586	139.39
77.586	99.957
77.606	32.735
77.607	78.992
77.615	78.003
77.616	122.54
77.618	91.342
77.618	73.801
77.634	84.804
77.637	161.32
77.64	115.66
77.644	110.68
77.646	115.94
77.646	81.79
77.648	87.121
77.658	104.24
77.661	123.66
77.668	53.077
77.674	109.58
77.675	125.1
77.678	118.75
77.68	121.2
77.686	74.572
77.688	153.88
77.688	165.91
77.69	82.308
77.691	69.357
77.692	70.458
77.692	66.097
77.695	106.49
77.701	96.331
77.701	116.47
77.71	147.02
77.714	71.742
77.733	82.138
77.733	59.109
77.738	119.56
77.74	102.31
77.749	95.961
77.756	146.8
77.758	105
77.76	78.309
77.761	166.21
77.78	116.78
77.782	108.98
77.786	90.7
77.794	96.74
77.801	91.006
77.823	64.401
77.834	134.46
77.848	62.078
77.852	128.74
77.852	60.009
77.855	117.76
77.855	31.651
77.865	124.01
77.871	78.486
77.872	84.673
77.877	43.565
77.884	97.536
77.886	149.22
77.887	108.22
77.899	64.596
77.9	106.76
77.904	117.32
77.904	102.87
77.905	114.98
77.934	185.08
77.936	115.82
77.936	109.28
77.939	116.35
77.941	72.797
77.956	92.972
77.965	66.355
77.968	112.2
77.97	114.41
77.971	154.56
77.977	83.931
77.982	107.75
77.985	110.4
77.99	120
77.99	90.879
77.99	124.64
77.994	79.436
78.004	134.87
78.03	92.64
78.039	94.164
78.042	59.537
78.045	92.49
78.046	139.93
78.047	162.68
78.057	151.56
78.059	70.584
78.06	105.64
78.07	73.857
78.074	76.224
78.087	94.045
78.088	133.51
78.088	69.956
78.088	132.3
78.092	71.1
78.102	42.53
78.102	56.116
78.104	70.566
78.114	91.49
78.118	118.14
78.118	79.411
78.13	134.26
78.136	42.569
78.138	98.539
78.14	147.87
78.14	111.05
78.148	171.73
78.161	62.28
78.165	53.134
78.171	200.62
78.174	104.39
78.18	173.94
78.187	150.81
78.202	126.46
78.206	136.16
78.21	163.06
78.214	85.028
78.219	117.15
78.234	70.084
78.248	107.22
78.254	185.59
78.254	123.44
78.27	56.553
78.273	76.31
78.276	100.67
78.29	107.28
78.292	128.54
78.293	77.561
78.303	91.714
78.311	99.048
78.314	97.097
78.316	109.51
78.32	90.128
78.323	81.154
78.324	72.57
78.332	103.23
78.333	71.03
78.336	65.521
78.348	100.6
78.35	146.11
78.356	92.865
78.357	132.23
78.359	70.486
78.373	103.48
78.402	66.297
78.406	127.09
78.407	80.865
78.417	148.14
78.427	141.54
78.431	73.974
78.436	105.52
78.437	83.167
78.439	56.896
78.44	91.046
78.441	135.92
78.444	99.168
78.446	71.441
78.454	92.444
78.461	164.92
78.467	99.561
78.468	116.39
78.474	194.26
78.482	103.73
78.486	16.7
78.492	65.461
78.493	107.15
78.493	80.795
78.496	67.304
78.499	57.975
78.514	53.784
78.514	97.389
78.516	86.626
78.525	148.22
78.535	57.611
78.538	138.98
78.539	47.337
78.542	58.421
78.553	28.358
78.556	121.31
78.558	137.01
78.561	54.935
78.563	140.6
78.575	127.41
78.581	68.945
78.585	129.2
78.59	108.06
78.602	127.83
78.603	139.47
78.615	68.676
78.615	103.35
78.629	87.07
78.635	62.016
78.642	121.65
78.647	127.52
78.65	89.217
78.654	68.894
78.66	58.418
78.661	104.08
78.664	90.99
78.677	98.535
78.68	121.47
78.688	147.59
78.689	79.906
78.691	76.018
78.692	132.96
78.694	89.332
78.695	78.607
78.705	138.19
78.709	75.396
78.711	99.514
78.719	170.49
78.725	107.1
78.735	120.32
78.735	73.437
78.743	35.962
78.751	119.57
78.758	68.285
78.778	14.749
78.787	90.889
78.792	84.992
78.794	159.11
78.799	115.07
78.805	62.188
78.806	118.27
78.807	134.58
78.814	86.724
78.82	33.276
78.827	122.15
78.835	168.52
78.84	80.655
78.843	116.94
78.847	101.2
78.853	114.09
78.855	135.94
78.855	87.61
78.856	92.922
78.868	81.343
78.868	153.94
78.869	110.28
78.873	127.48
78.88	99.016
78.881	100.13
78.885	63.32
78.888	59.379
78.889	130.87
78.893	101.38
78.895	126.43
78.904	80.437
78.905	41.314
78.906	118.59
78.906	98.148
78.923	98.965
78.932	120.88
78.932	51.073
78.94	122.17
78.951	80.14
78.955	122.45
78.955	74.403
78.958	129.16
78.96	48.495
78.96	96.364
78.962	58.442
78.97	158.19
78.974	129.31
78.974	57.608
78.977	99.89
78.978	138.39
78.988	58.613
78.991	80.202
78.991	90.068
78.999	126.84
79.001	125.04
79.005	72.571
79.009	84.851
79.01	44.943
79.014	82.41
79.015	90.105
79.017	119.14
79.019	40.227
79.02	154.32
79.026	80.762
79.031	66.97
79.037	76.413
79.038	79.988
79.047	94.057
79.052	92.037
79.06	154.83
79.077	92.711
79.078	105.71
79.082	112.04
79.093	105.25
79.094	153.69
79.096	93.743
79.097	80.759
79.097	103.81
79.106	84.23
79.106	147.3
79.108	68.101
79.114	145.96
79.127	78.319
79.129	112.15
79.137	58.453
79.143	112.3
79.147	64.03
79.153	139.51
79.159	69.752
79.159	187.43
79.165	84.225
79.184	79.375
79.196	137.39
79.201	114.4
79.207	17.256
79.207	68.401
79.211	92.621
79.216	102.5
79.221	94.903
79.225	69.161
79.226	102.58
79.23	-910.27
79.238	87.025
79.238	100.9
79.241	87.587
79.241	133.14
79.25	109.32
79.254	95.148
79.255	59.65
79.256	55.638
79.271	85.079
79.272	143.61
79.278	115.1
79.284	157.52
79.286	75.091
79.3	69.825
79.307	135.96
79.313	65.292
79.316	153.66
79.319	112.05
79.321	92.368
79.323	125
79.329	40.18
79.332	106.35
79.338	109.34
79.344	115.39
79.347	97.681
79.35	93.786
79.354	69.923
79.356	75.726
79.37	66.053
79.371	92.303
79.378	83.03
79.38	117.07
79.393	78.586
79.394	79.336
79.404	148.72
79.406	84.048
79.421	86.423
79.428	126.97
79.437	104.66
79.439	46.647
79.449	162.78
79.451	109.53
79.451	140.03
79.457	125.66
79.459	161.04
79.463	43.81
79.466	76.982
79.485	114.22
79.493	95.11
79.504	171.75
79.53	64.992
79.533	78.72
79.543	114.25
79.543	92.608
79.552	103.79
79.553	116.74
79.565	93.221
79.567	139.97
79.57	135.93
79.574	59.155
79.576	84.116
79.584	117.85
79.586	95.732
79.592	111.49
79.593	55.753
79.599	99.793
79.604	116.32
79.607	136.96
79.612	74.669
79.624	97.966
79.628	106.57
79.631	71.456
79.633	30.682
79.65	99.922
79.664	72.502
79.684	156.91
79.692	114.32
79.697	152.1
79.697	140.32
79.697	45.102
79.707	52.51
79.714	124.46
79.714	130.04
79.717	75.369
79.728	85.487
79.731	121.48
79.74	102.63
79.743	90.043
79.747	139.08
79.749	33.425
79.749	104.32
79.751	141.01
79.757	115.7
79.765	113.78
79.772	65.616
79.774	165.5
79.778	107.5
79.778	121.41
79.781	108.65
79.781	113.46
79.787	82.709
79.791	165.51
79.815	69.768
79.817	86.92
79.821	76.571
79.821	61.73
79.823	122.81
79.824	115.68
79.826	56.34
79.827	83.674
79.835	115.67
79.836	64.563
79.838	111.59
79.839	84.844
79.84	88.47
79.841	126.24
79.843	82.062
79.85	149.18
79.85	139.16
79.871	52.368
79.872	46.828
79.874	187.18
79.875	83.024
79.877	106.57
79.88	137.74
79.885	81.37
79.889	115.75
79.889	97.751
[truncated: 18,482 more rows]

## Sheet: Fig. 2d
Nalm6-Cas9 + sgCRLF2-1 dPCR TAMRA and SUN 2D plot data
SUN	TAMRA_FALSE/FALSE		TAMRA_TRUE/FALSE	TAMRA_TRUE/TRUE
30.044	98.159
35.161	78.739
35.309	138.85
36.63	89.64
36.748	170.62
37.442	129.42
38.01	122
38.231	144.22
38.471	137.48
38.612	150.07
39.487	257.68
39.798	55.754
40.054	102.55
40.294	91.149
40.923	123.28
41.235	50.558
41.813	33.035
42.071	218.49
42.137	105.61
42.768	111.04
42.979	107.22
43.556	122.48
43.587	96.358
43.859	93.908
43.931	132.19
43.947	147.92
44.012	34.844
44.024	169.25
44.046	125.5
44.049	25.998
44.52	103.33
44.661	130.6
44.781	129.69
44.823	114.58
44.835	106.04
44.84	120.71
44.944	102.16
44.967	95.247
45.003	146.85
45.091	104.62
45.099	91.821
45.167	98.658
45.259	31.052
45.336	61.932
45.564	77.026
45.66	117.3
45.763	115.75
45.768	90.698
45.803	107.32
45.813	103.4
45.931	119.21
45.996	93.327
46.588	60.771
46.946	78.214
47.023	34.45
47.151	134.8
47.284	45.709
47.288	125.57
47.344	69.117
47.471	114.57
47.556	113.93
47.606	126.74
47.747	103.77
47.777	139.8
47.922	126.19
48.029	147.04
48.237	188.78
48.298	57.762
48.326	68.15
48.509	64.387
48.539	125.97
48.598	78.114
48.8	50.632
48.832	115.21
48.973	88.712
48.98	71.21
49.017	180.47
49.053	51.191
49.415	116.76
49.468	105.21
49.505	143.8
49.565	174.02
49.576	38.365
49.591	108.23
49.632	95.761
49.648	138.37
49.712	156.91
49.801	97.073
49.826	97.492
49.949	104.84
50.077	98.8
50.247	80.593
50.274	126.29
50.445	123.93
50.46	91.851
50.476	128.55
50.49	41.255
50.514	111.76
50.577	130.64
50.587	126.2
50.61	126.16
50.719	139.77
50.896	134.42
51.074	75.528
51.087	95.676
51.174	129.07
51.257	89.326
51.312	129.87
51.329	91.138
51.386	78.444
51.419	102.03
51.43	94.514
51.558	125.61
51.561	203.56
51.626	92.044
51.698	117.21
51.776	133.31
51.803	58.607
51.808	45.424
51.855	129.12
51.867	78.466
51.911	187.72
51.981	80.538
51.997	99.986
52.052	145.08
52.132	127.25
52.136	98.193
52.151	132.39
52.171	83.686
52.172	130.97
52.215	110.59
52.22	40.864
52.231	154.32
52.245	114.93
52.278	113.01
52.355	128.72
52.373	139.06
52.374	93.409
52.46	86.498
52.48	199.81
52.526	102.69
52.566	40.59
52.597	101.69
52.606	91.285
52.624	121.04
52.738	110.91
52.753	143.89
52.783	60.087
52.802	115.19
52.851	163.97
52.952	96.622
53.016	133.2
53.137	86.914
53.211	106.56
53.239	121.1
53.315	80.824
53.32	140.01
53.325	98.141
53.343	133.85
53.353	80.364
53.366	68.2
53.372	124.57
53.413	123.32
53.42	76.596
53.424	92.843
53.512	124.31
53.577	138.44
53.589	51.579
53.616	121.43
53.622	61.893
53.751	120.91
53.757	102.46
53.78	61.789
53.793	67.667
53.871	104.44
53.882	71.109
54.039	161.49
54.081	40.779
54.112	68.084
54.12	82.41
54.214	89.559
54.235	110.75
54.503	80.463
54.578	90.558
54.635	91.048
54.649	122.22
54.655	59.868
54.705	73.433
54.787	61.465
54.798	139.83
54.893	136.42
54.967	132.28
55.009	137.96
55.031	69.436
55.044	114.43
55.062	95.023
55.096	105.87
55.105	63.357
55.145	68.126
55.156	74.099
55.184	176.68
55.358	143.23
55.429	128.27
55.51	114.85
55.551	68.303
55.572	84.777
55.577	119.57
55.61	47.655
55.618	75.097
55.646	101.68
55.658	35.108
55.757	80.485
55.784	163.91
55.855	76.155
55.932	73.05
56.037	100.79
56.051	83.313
56.059	124.68
56.097	158.95
56.135	155.55
56.17	131.2
56.181	121.6
56.191	107.2
56.194	68.065
56.2	122.16
56.208	105.09
56.212	85.44
56.297	72.029
56.304	132.02
56.31	66.533
56.313	68.716
56.315	121.43
56.347	119.19
56.391	139.54
56.407	12.628
56.454	94.083
56.461	110.88
56.461	93.682
56.485	88.056
56.492	111.65
56.494	154.19
56.503	113.67
56.51	132.06
56.514	94.325
56.588	80.703
56.63	92.54
56.641	221.22
56.646	131.88
56.678	160.75
56.802	69.099
56.813	99.887
56.837	33.077
56.881	89.067
56.914	68.835
56.92	132.5
56.929	8.0373
56.97	74.91
57.06	133.28
57.07	62.984
57.074	127.17
57.09	30.62
57.098	106.29
57.125	46.052
57.139	87.673
57.183	73.946
57.212	36.225
57.213	53.872
57.243	170.25
57.317	161.77
57.341	108.52
57.349	128.56
57.373	111.66
57.414	103.66
57.418	80.327
57.43	82.094
57.479	42.088
57.482	191.59
57.497	176.7
57.545	117.45
57.552	62.721
57.555	115.73
57.624	102.58
57.666	96.909
57.69	118.38
57.696	113.34
57.795	185.71
57.833	103.8
57.838	103.87
57.842	143.16
57.843	-260.75
57.881	48.504
57.942	74.692
57.978	74.945
57.979	114.2
57.98	79.383
58.06	154.9
58.063	108.31
58.071	60.79
58.076	122.94
58.077	64.854
58.124	142.27
58.126	168.19
58.161	79.557
58.174	99.806
58.223	153.07
58.224	78.92
58.236	127.45
58.279	78.469
58.397	94.203
58.46	147.05
58.462	109.26
58.495	85.842
58.546	116.85
58.588	70.178
58.622	65.067
58.686	269.37
58.687	72.915
58.689	45.226
58.768	113.81
58.776	90.323
58.789	141.04
58.794	109.88
58.82	88.673
58.824	167.59
58.827	141.33
58.829	124.31
58.846	125.5
58.852	138.07
58.892	96.403
58.897	54.33
58.925	136.2
58.972	136.88
59.013	145.12
59.032	88.143
59.039	102.28
59.054	149.7
59.068	52.764
59.075	222.17
59.09	100.27
59.101	126.29
59.112	152.52
59.13	139.47
59.134	79.582
59.16	98.358
59.208	88.464
59.248	48.033
59.278	115.48
59.331	123.18
59.384	144.28
59.404	93.77
59.453	130.63
59.467	61.493
59.473	96.596
59.49	65.742
59.513	111.93
59.513	81.841
59.519	98.318
59.561	91.01
59.564	74.694
59.566	59.295
59.578	89.668
59.588	99.124
59.593	304.07
59.601	101.3
59.612	107.74
59.642	126.71
59.652	101.09
59.654	95.608
59.686	-8.219
59.705	76.258
59.729	71.224
59.732	65.701
59.777	84.571
59.815	120
59.821	84.892
59.866	86.51
59.867	163.51
59.877	110.94
59.889	169.84
59.907	112.14
59.923	76.056
59.937	125.72
59.965	86.202
59.997	56.479
60.001	166.33
60.103	107.21
60.103	51.496
60.117	159.28
60.149	105.36
60.174	63.64
60.174	177.54
60.217	80.832
60.234	130.55
60.242	70.044
60.262	55.586
60.295	89.015
60.311	132.01
60.335	96.584
60.339	112.41
60.352	79.621
60.352	70.263
60.36	172.87
60.392	142.33
60.402	125.34
60.408	79.586
60.431	69.373
60.434	68.223
60.438	142.41
60.44	83.742
60.448	96.998
60.457	96.256
60.465	96.14
60.48	65.514
60.494	131.54
60.5	137.52
60.504	143.56
60.535	68.657
60.568	58.875
60.614	114.81
60.623	100.67
60.635	93.133
60.639	144.05
60.651	88.485
60.671	100.79
60.675	55.568
60.693	106.94
60.717	132.83
60.761	117.02
60.781	89.563
60.793	114.06
60.82	26.77
60.888	122.81
60.905	69.964
60.907	114.7
60.923	86.495
60.973	109.02
60.974	125.7
60.982	78.757
60.984	74.006
60.995	90.216
60.999	101.41
61.018	155.55
61.048	67.561
61.123	108.83
61.149	160.35
61.159	94.223
61.211	72.094
61.218	64.17
61.238	69.512
61.291	23.19
61.299	73.983
61.3	82.811
61.305	114.56
61.321	90.212
61.352	88.642
61.358	69.057
61.409	67.739
61.417	31.847
61.419	77.75
61.423	81.968
61.444	99.483
61.445	89.749
61.445	88.292
61.453	122.23
61.481	103.77
61.485	21.27
61.492	69.103
61.504	94.67
61.513	67.485
61.534	122.87
61.539	92.575
61.562	134.99
61.569	88.938
61.62	124.89
61.637	70.973
61.683	84.781
61.717	168.32
61.735	182.73
61.799	45.529
61.811	88.909
61.814	66.139
61.864	70.842
61.87	49.585
61.878	106.19
61.888	83.847
61.897	45.827
61.923	146.21
61.935	100.44
61.939	101.49
61.946	65.502
61.956	141.15
61.961	156.93
61.966	119.01
62.003	149.01
62.017	112.55
62.025	38.183
62.05	72.437
62.054	121.78
62.083	61.592
62.101	45.341
62.102	122.11
62.126	168.3
62.135	69.58
62.143	33.869
62.152	70.45
62.159	112.41
62.18	72.283
62.191	106.53
62.195	59.544
62.196	81.677
62.226	163.9
62.231	27.936
62.249	76.43
62.252	168.97
62.262	140.46
62.265	121.72
62.266	208.85
62.287	58.702
62.289	61.736
62.307	118.74
62.31	114.28
62.392	277.24
62.406	112.3
62.423	140.75
62.424	112.18
62.434	94.983
62.434	96.543
62.443	31.367
62.449	171.93
62.467	161.02
62.469	49.425
62.469	78.617
62.488	107.66
62.491	55.56
62.503	85.668
62.522	129.03
62.545	97.079
62.549	99.258
62.561	184.01
62.576	88.463
62.578	76.372
62.593	97.818
62.623	132.13
62.625	45.722
62.647	68.825
62.653	30.588
62.657	102.58
62.664	91.989
62.692	109.83
62.694	134.86
62.703	131.26
62.711	30.059
62.717	95.235
62.72	148.98
62.728	69.85
62.741	97.437
62.752	44.266
62.768	99.063
62.773	44.949
62.776	113.26
62.79	98.901
62.8	139.49
62.8	95.946
62.81	43.939
62.817	118.03
62.832	167.33
62.837	84.546
62.842	114.8
62.848	-0.66742
62.856	96.878
62.859	90.117
62.874	153.35
62.88	105.44
62.881	134.58
62.899	152.49
62.903	103.52
62.911	90.453
62.922	110.57
62.93	134.04
62.932	92.129
62.937	65.717
62.944	88.614
62.972	70.846
62.975	43.986
63.082	140.34
63.094	110.9
63.099	131.67
63.103	16.902
63.116	19.269
63.126	131.98
63.133	89.15
63.137	144.58
63.139	81.596
63.15	78.828
63.151	93.14
63.166	76.269
63.194	56.091
63.205	70.912
63.205	92.295
63.207	179.65
63.232	120.98
63.248	59.966
63.251	296.27
63.253	88.241
63.263	181.49
63.267	63.897
63.268	18.592
63.268	65.252
63.27	141.02
63.29	25.698
63.339	271.33
63.376	48.273
63.379	65.088
63.381	36.557
63.416	47.648
63.423	113.78
63.453	71.361
63.47	127.75
63.478	46.386
63.572	125.06
63.6	71.842
63.613	49.616
63.619	51.68
63.623	348.61
63.646	67.361
63.656	105.85
63.662	136.74
63.693	84.158
63.719	116.23
63.725	81.695
63.731	109.16
63.733	87.286
63.734	114.81
63.753	59.112
63.757	67.525
63.769	124.03
63.77	89.379
63.774	76.468
63.782	412.51
63.802	25.533
63.805	123.26
63.811	38.815
63.844	167.59
63.853	125.01
63.854	109.01
63.859	185.39
63.863	70.366
63.864	128.05
63.867	51.757
63.904	115.75
63.907	96.086
63.922	126.34
63.959	121.36
63.963	178.82
63.967	86.837
63.97	70.01
64.024	134.61
64.031	94.662
64.038	96.715
64.04	75.168
64.046	113.23
64.05	178.24
64.051	108.34
64.054	101.38
64.075	38.196
64.075	81.63
64.076	198.11
64.077	66.239
64.079	118.92
64.081	110.28
64.093	79.53
64.103	94.594
64.131	105.3
64.144	93.45
64.166	94.134
64.173	168.48
64.18	164.23
64.193	81.162
64.195	87.835
64.198	129.98
64.235	104.11
64.236	85.207
64.24	95.069
64.242	81.522
64.251	219.03
64.256	108.14
64.26	85.15
64.263	151.79
64.264	72.865
64.304	97.24
64.309	69.333
64.314	126.2
64.331	115.99
64.359	51.197
64.359	109.46
64.365	138.2
64.372	108.62
64.378	92.342
64.384	132.27
64.394	105.13
64.407	69.017
64.426	31.201
64.433	112.85
64.45	84.98
64.459	71.032
64.46	162.01
64.461	76.223
64.467	103.4
64.491	89.522
64.495	99.49
64.507	56.73
64.518	105.83
64.556	33.84
64.558	127.48
64.578	81.029
64.608	247.82
64.608	75.739
64.626	80.145
64.632	51.586
64.634	107.13
64.638	69.293
64.638	81.111
64.646	40.086
64.646	119.42
64.65	102.46
64.652	101.72
64.666	116.79
64.671	82.376
64.679	115.83
64.686	158.86
64.698	132.07
64.7	81.591
64.704	138.86
64.709	93.204
64.722	69.402
64.726	85.709
64.741	101.8
64.748	117.38
64.77	298.31
64.771	98.039
64.778	73.205
64.801	30.238
64.802	46.879
64.809	64.129
64.815	100.3
64.818	77.132
64.828	129.12
64.833	131.54
64.839	32.539
64.841	50.638
64.851	51.367
64.855	94.052
64.859	42.529
64.877	65.404
64.888	140.77
64.893	147.74
64.893	73.361
64.905	104.96
64.907	85.71
64.915	67.65
64.932	168
64.943	79.686
64.97	84.025
64.972	89.115
64.986	109.89
64.989	84.038
64.99	107.09
64.997	136.58
65.015	60.504
65.027	130.69
65.032	109.15
65.047	103.3
65.051	93.294
65.058	135.22
65.079	41.614
65.101	33.001
65.103	129.41
65.107	103.74
65.115	130.5
65.135	153.13
65.14	30.766
65.15	74.264
65.157	71.61
65.16	35.313
65.162	96.731
65.163	146.15
65.169	32.222
65.185	106.21
65.199	116.1
65.203	89.82
65.216	227.02
65.223	58.638
65.224	24.956
65.237	46.077
65.242	121.02
65.243	222.55
65.245	76.967
65.249	135.65
65.252	134.07
65.275	85.291
65.286	130.73
65.292	60.728
65.295	106.76
65.306	239.53
65.309	90.526
65.312	83.498
65.325	104.91
65.335	89.018
65.356	75.256
65.356	133.65
65.369	152
65.387	70.557
65.39	65.442
65.393	78.249
65.438	73.032
65.457	149.11
65.475	92.369
65.481	102.5
65.482	77.649
65.484	71.836
65.489	85.258
65.504	5.3757
65.505	115.83
65.511	119.52
65.512	60.016
65.528	54.976
65.535	158.51
65.55	76.462
65.555	139.82
65.558	60.475
65.56	149.35
65.57	79.965
65.599	102.65
65.604	106.14
65.606	157.07
65.61	32.166
65.614	123.56
65.626	72.065
65.657	31.878
65.686	85.532
65.689	35.955
65.697	126.01
65.702	55.554
65.706	59.023
65.709	140.07
65.714	60.201
65.727	49.28
65.73	87.382
65.734	96.997
65.74	129.88
65.741	82.98
65.778	109.94
65.782	128.47
65.785	78.811
65.796	60.563
65.797	70.439
65.807	87.315
65.81	77.767
65.835	74.438
65.835	96.505
65.854	272.32
65.86	84.914
65.861	47.794
65.87	67.398
65.878	111.55
65.879	115.38
65.883	89.433
65.888	99.435
65.897	271.51
65.903	51.617
65.914	98.44
65.918	102.57
65.926	110.41
65.97	53.392
65.971	83.764
65.975	30.871
65.98	95.464
65.99	102.88
65.998	71.437
65.999	103.05
66.006	139.24
66.021	111.01
66.041	61.117
66.054	99.227
66.057	59.564
66.073	78.837
66.08	86.816
66.087	161.27
66.087	224.94
66.087	110.92
66.088	100.62
66.092	87.625
66.093	117.55
66.099	119.08
66.099	48.963
66.101	84.555
66.121	130.92
66.131	30.389
66.15	62.075
66.159	113.54
66.164	52.293
66.166	82.368
66.169	292.82
66.195	60.108
66.196	113.21
66.21	91.253
66.23	150.63
66.234	71.759
66.243	50.467
66.264	100.53
66.274	88.179
66.275	79.57
66.294	76.19
66.302	123.05
66.312	271.97
66.323	64.306
66.334	64.708
66.341	40.212
66.342	223.45
66.357	61.883
66.368	289.02
66.376	81.051
66.376	70.624
66.379	100.57
66.425	89.13
66.434	130.32
66.455	68.002
66.474	84.417
66.486	141.51
66.491	68.401
66.511	11.785
66.513	121.35
66.523	45.981
66.543	98.318
66.548	98.48
66.554	58.591
66.554	88.329
66.576	42.962
66.583	61.166
66.592	268.44
66.598	113.48
66.599	67.318
66.613	26.548
66.618	78.901
66.622	96.471
66.648	90.282
66.659	49.577
66.66	113.49
66.667	111.71
66.668	137.48
66.671	98.821
66.672	140.49
66.683	7.8245
66.706	94.253
66.712	123.39
66.717	92.705
66.72	83.503
66.727	69.043
66.736	129.55
66.753	58.788
66.756	282.1
66.756	91.276
66.785	153.97
66.786	175.41
66.796	141.32
66.806	262.36
66.819	119.06
66.827	57.476
66.831	102.51
66.833	45.435
66.84	139.92
66.841	62.385
66.845	86.974
66.846	53.163
66.847	181.95
66.856	74.188
66.861	121.92
66.861	44.982
66.863	55.056
66.87	97.038
66.877	124.2
66.877	92.016
66.878	57.031
66.879	110.73
66.882	124.34
66.883	79.449
66.894	181.02
66.898	192.86
66.899	120.83
66.926	64.536
66.933	58.62
66.938	49.195
66.941	84.034
66.946	113.86
66.965	35.798
66.97	110.24
66.979	169.04
66.981	81.678
66.985	149.22
67.003	155.85
67.011	130.54
67.011	141.69
67.012	107.79
67.019	35.55
67.024	61.906
67.038	100.79
67.061	76.813
67.069	120.29
67.084	190.95
67.086	74.484
67.092	60.816
67.106	82.991
67.108	42.401
67.111	53.128
67.119	150.38
67.121	65.324
67.125	66.125
67.129	94.325
67.138	84.206
67.143	67.594
67.156	95.673
67.176	112.88
67.179	78
67.181	93.454
67.205	118.89
67.211	94.908
67.215	117.19
67.218	64.583
67.222	94.044
67.229	87.153
67.243	151.11
67.245	120.24
67.257	75.48
67.263	126.75
67.267	139.02
67.269	83.013
67.272	117.04
67.282	99.585
67.307	128.33
67.318	94.209
67.318	155.88
67.341	63.935
67.346	62.64
67.373	67.638
67.384	181.09
67.385	138.46
67.396	105.5
67.406	85.301
67.407	64.969
67.43	95.628
67.443	79.18
67.444	94.349
67.449	153.24
67.478	111.63
67.506	125.97
67.521	20.451
67.522	120.93
67.526	148.21
67.544	61.992
67.551	101.3
67.554	211.62
67.555	77.16
67.575	177.33
67.592	71.87
67.596	72.9
67.6	128.72
67.603	111.7
67.621	166.52
67.627	90.767
67.634	39.11
67.639	126.46
67.652	72.991
67.653	142.96
67.663	347.73
67.674	36.672
67.675	35.143
67.688	90.238
67.693	106.23
67.694	123.2
67.729	137.8
67.731	7.2781
67.734	139.14
67.744	131.45
67.753	34.323
67.768	168.8
67.768	93.154
67.772	74.312
67.778	157.88
67.789	61.08
67.791	8.8471
67.793	53.487
67.796	86.22
67.799	84.557
67.815	87.188
67.827	98.235
67.831	58.743
67.847	132.09
67.853	87.603
67.856	114.83
67.86	87.64
67.861	92.255
67.864	92.873
67.865	186.83
67.883	59.816
67.888	44.434
67.889	82.389
67.902	112.05
67.902	103.58
67.903	83.85
67.906	89.187
67.919	94.979
67.937	73.26
67.948	69.659
67.97	60.478
67.973	65.485
67.975	120.58
67.987	177.81
67.991	4.7463
68.006	130.5
68.022	129.22
68.024	69.981
68.029	-1.1761
68.05	106.2
68.061	56.312
68.073	110.31
68.079	54.095
68.08	79.79
68.086	68.653
68.106	92.165
68.108	115.35
68.121	84.154
68.132	14.383
68.141	49.975
68.167	89.544
68.174	86.497
68.176	62.601
68.182	70.187
68.183	64.91
68.194	99.71
68.218	117.3
68.222	313.4
68.23	125.8
68.236	54.13
68.24	71.936
68.246	99.926
68.251	80.066
68.252	143.71
68.273	51.695
68.282	61.97
68.287	177.85
68.319	77.058
68.32	107.14
68.321	78.381
68.344	12.181
68.347	89.54
68.35	46.721
68.366	286.74
68.396	334.67
68.404	144.53
68.419	86.71
68.433	32.26
68.443	58.232
68.444	94.672
68.444	9.9405
68.445	64.237
68.452	85.163
68.463	33.432
68.465	71.906
68.476	48.668
68.478	151.86
68.483	49.486
68.485	91.049
68.495	72.314
68.507	102.29
68.511	18.157
68.519	44.339
68.525	46.286
68.525	121.72
68.532	76.371
68.536	40.032
68.547	138.58
68.548	122.05
68.556	91.764
68.556	78.751
68.562	67.017
68.568	119.23
68.572	55.209
68.573	60.673
68.579	68.815
68.594	132.9
68.596	160.64
68.597	62.282
68.597	118.77
68.604	65.984
68.636	86.97
68.643	106.1
68.645	164.03
68.661	94.134
68.68	211.88
68.688	75.427
68.691	79.946
68.694	87.971
68.699	123.43
68.699	103.96
68.704	82.891
68.704	75.014
68.705	63.908
68.706	132.68
68.707	136.15
68.711	85.084
68.716	102.9
68.718	121.86
68.724	95.238
68.724	121.8
68.725	40.918
68.726	239.02
68.737	111.31
68.745	37.081
68.752	72.967
68.755	49.666
68.757	89.771
68.759	94.399
68.76	74.647
68.764	78.403
68.766	79.296
68.769	72.51
68.771	81.607
68.788	75.343
68.791	76.252
68.8	88.984
68.804	114.36
68.815	71.829
68.817	124.49
68.833	170.22
68.835	49.142
68.837	65.31
68.849	100.2
68.854	152.34
68.857	208.7
68.858	112.5
68.87	45.934
68.876	49.287
68.877	64.039
68.887	99.121
68.887	32.026
68.891	20.123
68.895	81.344
68.895	39.709
68.909	116.93
68.914	60.033
68.921	71.316
68.922	103.74
68.932	104.35
68.934	28.927
68.95	74.832
68.954	90.063
68.956	70.192
68.958	107.01
68.967	60.955
68.97	17.648
68.984	68.039
68.99	144.47
68.997	161.8
69.007	114.67
69.011	128.96
69.02	118.45
69.032	47.124
69.05	68.819
69.062	134.05
69.064	119
69.074	100.41
69.082	110.95
69.091	74.91
69.1	123.44
69.101	33.427
69.114	58.762
69.119	45.742
69.147	126.7
69.149	157.81
69.182	25.894
69.19	134.89
69.192	155.26
69.197	73.603
69.201	58.014
69.205	145.43
69.211	122.03
69.221	105.72
69.225	272.95
69.228	6.9636
69.231	76.992
69.241	66.673
69.243	114.74
69.245	137.53
69.248	100.82
69.253	175.17
69.259	176.57
69.271	173.96
69.276	130.98
69.279	111.31
69.28	80.433
69.293	103.82
69.295	92.43
69.298	90.366
69.298	85.774
69.309	296.84
69.316	31.429
69.319	64.348
69.322	128.22
69.323	108.38
69.324	83.549
69.334	59.409
69.336	40.607
69.338	38.186
69.339	93.406
69.339	126.04
69.345	120.97
69.346	108.62
69.351	98.987
69.353	97.344
69.373	75.041
69.379	91.727
69.39	32.279
69.396	59.63
69.398	73.424
69.399	109.09
69.401	72.967
69.41	94.95
69.414	127.7
69.429	94.591
69.431	122.62
69.436	90.306
69.442	116.64
69.453	142.59
69.456	162.83
69.461	55.597
69.462	82.875
69.465	36.371
69.466	276.04
69.468	101.24
69.47	62.488
69.473	104.69
69.476	102.86
69.481	101.08
69.491	97.604
69.494	94.647
69.495	122.93
69.51	79.013
69.524	98.933
69.534	147.81
69.537	94.106
69.54	40.893
69.546	51.017
69.553	101.61
69.559	100.61
69.564	136.2
69.573	104.54
69.581	63.646
69.59	42.404
69.592	48.954
69.597	102.12
69.601	34.864
69.603	87.823
69.607	64.799
69.619	120.86
69.63	144.97
69.634	29.449
69.641	74.228
69.671	58.346
69.675	184.8
69.708	43.062
69.714	57.114
69.74	89.133
69.746	116.33
69.752	156.85
69.753	231.73
69.78	87.852
69.784	115.2
69.789	129.05
69.795	76.638
69.797	187.18
69.806	60.203
69.81	127.95
69.811	148.9
69.812	88.525
69.812	116.38
69.813	59.697
69.818	61.17
69.822	142.26
69.825	121.63
69.826	105.69
69.837	310.65
69.841	72.292
69.855	160.17
69.862	52.68
69.878	118.52
69.88	125.8
69.884	57.974
69.885	43.579
69.887	76.525
69.904	91.205
69.905	105.45
69.912	88.837
69.917	88.553
69.923	64.274
69.927	107.03
69.935	71.494
69.938	119.11
69.938	105.53
69.94	124.05
69.941	38.403
69.948	171.92
69.949	107.32
69.957	83.206
69.958	49.672
69.972	171.18
69.976	93.216
69.984	47.519
69.985	90.154
69.989	110.37
69.99	180.94
69.993	189.8
69.993	107.84
69.994	54.922
70.004	321.06
70.015	23.343
70.015	110.1
70.041	129.54
70.042	142.3
70.048	72.194
70.052	110.89
70.053	108.87
70.055	90.451
70.073	50.302
70.083	17.427
70.09	115.82
70.111	113.87
70.112	96.323
70.124	65.058
70.129	58.564
70.131	62.01
70.135	180.13
70.136	94.29
70.14	98.373
70.154	106.1
70.158	171.14
70.162	163.38
70.168	78.872
70.168	107.69
70.172	120.55
70.176	68.05
70.179	51.566
70.181	79.29
70.183	122.17
70.183	11.956
70.189	103.57
70.201	94.129
70.203	74.552
70.211	284.97
70.213	76.352
70.226	46.021
70.228	111.81
70.239	73.025
70.249	47.55
70.255	107.92
70.276	93.225
70.281	129.42
70.282	323.24
70.283	15.436
70.286	103.95
70.301	77.119
70.306	88.588
70.31	42.06
70.313	50.364
70.318	50.001
70.332	326.14
70.333	73.305
70.344	57.42
70.353	45.469
70.354	88.715
70.366	100.78
70.388	106.68
70.392	61.311
70.397	83.289
70.407	93.029
70.416	47.572
70.417	187.55
70.421	29.483
70.423	219.43
70.426	125.24
70.427	104.79
70.431	93.803
70.433	37.461
70.446	41.397
70.449	65.057
70.462	105.69
70.471	94.723
70.474	68.486
70.475	130.89
70.481	59.516
70.485	150.42
70.492	53.815
70.495	265.23
70.502	142.7
70.507	103.44
70.513	105.82
70.516	68.222
70.525	126.26
70.531	105.9
70.542	99.156
70.545	79.582
70.551	128.37
70.552	154.32
70.555	6.7248
70.556	93.563
70.564	71.15
70.579	38.017
70.585	126.65
70.59	113.84
70.595	23.022
70.596	109.08
70.598	109.52
70.598	57.329
70.6	63.821
70.601	118.52
70.608	136.63
70.608	63.161
70.622	119.38
70.625	61.55
70.629	118.71
70.64	78.216
70.645	63.739
70.655	94.543
70.658	83.671
70.666	39.845
70.667	21.47
70.685	10.476
70.687	60.239
70.704	87.113
70.707	80.022
70.724	67.634
70.728	268.44
70.73	55.786
70.74	50.93
70.741	89.058
70.763	76.978
70.783	141.52
70.789	237.8
70.805	186.69
70.81	127.41
70.815	145.26
70.839	106.82
70.844	68.531
70.846	53.864
70.847	102.44
70.856	113.17
70.858	105.01
70.874	85.625
70.88	113.32
70.882	91.19
70.883	99.663
70.888	119.59
70.899	78.995
70.903	99.474
70.905	83.983
70.914	89.323
70.928	90.609
70.93	84.545
70.933	57.814
70.936	88.645
70.968	64.222
70.97	58.918
70.971	78.01
70.973	81.756
70.98	34.982
70.983	164.55
70.999	69.022
71.011	55.884
71.022	142.38
71.03	62.534
71.032	40.466
71.032	75.272
71.039	107.65
71.039	30.474
71.046	54.092
71.047	154.39
71.053	109.35
71.066	208.28
71.081	95.143
71.083	170.68
71.084	94.154
71.112	112.5
71.113	77.164
71.122	264.79
71.133	21.807
71.134	60.042
71.139	36.166
71.141	116.57
71.143	69.69
71.151	367.37
71.152	54.172
71.153	231.34
71.158	31.534
71.162	79.755
71.162	164.61
71.171	53.803
71.173	83.982
71.181	91.439
71.187	28.989
71.188	24.126
71.188	87.092
71.192	132.21
71.192	117.95
71.2	97.464
71.2	76.365
71.206	31.892
71.211	108.49
71.216	103.39
71.239	73.014
71.239	94.827
71.242	95.042
71.243	71.873
71.263	120.78
71.264	328.7
71.264	84.405
71.267	93.895
71.269	107.95
71.271	140
71.276	98.503
71.283	79.645
71.307	81.395
71.31	108.93
71.315	111.86
71.32	93.31
71.32	72.673
71.329	231.26
71.337	94.116
71.341	49.06
71.346	101.56
71.354	151.32
71.368	46.831
71.379	161.47
71.384	122.01
71.39	68.536
71.392	65.163
71.393	18.664
71.394	101.29
71.395	35.845
71.395	84.048
71.397	120.02
71.411	94.387
71.418	79.458
71.422	107.49
71.43	102.73
71.443	75.289
71.444	161.55
71.452	61.331
71.469	77.681
71.473	39.273
71.475	52.328
71.488	109.58
71.488	210.55
71.491	22.961
71.492	73.257
71.517	152.17
71.526	66.128
71.526	71.293
71.529	52.64
71.53	82.838
71.535	148.13
71.539	116.2
71.54	111.74
71.542	128.79
71.543	77.399
71.544	61.647
71.547	163.85
71.547	68.061
71.551	125.73
71.554	126.73
71.554	114.08
71.569	81.806
71.574	133.44
71.577	24.376
71.577	73.414
71.584	148.25
71.591	128.56
71.592	100.82
71.603	72.034
71.612	111.89
71.619	57.744
71.624	53.949
71.629	101.36
71.632	136.36
71.644	106.45
71.647	79.141
71.651	89.873
71.654	76.133
71.657	130.24
71.659	56.849
71.666	52.628
71.681	117.52
71.685	150.63
71.685	143.32
71.687	99.716
71.688	87.926
71.689	111.12
71.701	113.32
71.709	111.07
71.709	92.501
71.723	55.869
71.745	95.711
71.748	52.486
71.75	87.962
71.751	85.264
71.752	89.009
71.757	322.77
71.761	120.8
71.762	76.52
71.768	288.35
71.769	85.997
71.771	85.545
71.774	106.81
71.781	61.182
71.792	95.84
71.799	60.094
71.8	132.53
71.801	68.052
71.803	65.773
71.803	140.01
71.819	100.15
71.83	93.916
71.839	110.26
71.847	162.12
71.852	93.324
71.853	38.415
71.857	164.2
71.859	83.25
71.86	95.318
71.863	137.87
71.868	84.193
71.869	96.161
71.881	85.475
71.887	90.974
71.888	115.59
71.892	136.55
71.897	66.93
71.897	227.59
71.9	58.857
71.903	65.075
71.905	125.74
71.906	310.96
71.909	177.56
71.911	114.67
71.912	115.61
71.912	104.73
71.914	77.218
71.918	78.691
71.923	71.33
71.925	179.75
71.927	86.908
71.929	138.7
71.93	107.35
71.932	74.933
71.932	12.609
71.937	98.891
71.939	86.163
71.945	48.713
71.952	117.25
71.957	124.72
71.963	138.4
71.966	107.52
71.968	119.5
71.972	114.07
71.973	113.28
71.995	84.9
72.001	122.02
72.001	290.65
72.017	81.775
72.018	154.8
72.018	57.915
72.018	17.736
72.02	95.857
72.023	91.906
72.028	97.962
72.034	179.46
72.035	98.807
72.041	73.755
72.043	116.01
72.053	150.49
72.054	135.54
72.057	79.483
72.06	114.81
72.061	246.04
72.064	23.658
72.068	85.464
72.069	67.204
72.073	118.73
72.076	52.837
72.077	84.141
72.106	99.484
72.112	51.345
72.115	36.259
72.117	123.26
72.117	134.65
72.124	45.692
72.132	74.654
72.134	262.02
72.139	97.495
72.144	126.38
72.148	89.696
72.152	37.594
72.153	276.25
72.155	92.749
72.184	117.15
72.184	79.508
72.186	45.692
72.199	75.765
72.199	101.45
72.201	84.375
72.204	99.828
72.205	46.215
72.208	66.929
72.21	84.946
72.215	42.375
72.216	106.82
72.217	102.89
72.218	97.265
72.226	333.59
72.227	160.32
72.229	71.982
72.25	71.511
72.267	152.36
72.268	74.27
72.273	83.001
72.274	64.562
72.275	75.273
72.277	111.76
72.297	58.865
72.298	61.795
72.299	63.482
72.3	38.073
72.318	71.111
72.32	38.496
72.329	63.687
72.333	144.39
72.337	126.05
72.342	123.48
72.343	104.63
72.346	30.503
72.349	127.48
72.353	73.442
72.356	136.02
72.365	219.69
72.369	83.024
72.37	67.714
72.37	76.345
72.377	63.184
72.382	246.75
72.386	62.334
72.391	105.84
72.394	56.961
72.394	145.54
72.394	52.248
72.398	117.89
72.399	108.11
72.403	77.53
72.405	90.858
72.417	122.89
72.424	80.544
72.424	68.55
72.428	68.471
72.437	78.622
72.441	68.71
72.445	134.65
72.456	31.21
72.461	156.42
72.47	121.35
72.471	81.364
72.472	132.25
72.483	119.62
72.487	12.822
72.49	92.328
72.493	123.97
72.493	98.286
72.501	143.02
72.503	108.69
72.506	110.25
72.511	42.903
72.513	121.33
72.529	162.76
72.529	146.5
72.538	113.58
72.542	69.02
72.554	151.32
72.572	117.5
72.576	74.065
72.591	96.886
72.592	104.37
72.597	26.521
72.6	37.986
72.61	154.82
72.616	255.66
72.622	113.75
72.63	51.033
72.63	121.1
72.632	79.967
72.634	71.897
72.635	76.441
72.639	92.079
72.639	40.803
72.641	75.956
72.659	74.191
72.663	119.85
72.666	96.506
72.673	71.055
72.674	131.35
72.676	75.072
72.678	154.63
72.679	85.871
72.68	103.84
72.683	122.06
72.686	88.521
72.69	239.61
72.696	68.679
72.697	165.79
72.697	149.37
72.702	66.356
72.705	122.2
72.712	44.436
72.715	283.27
72.717	100.59
72.722	92.878
72.736	146.04
72.738	247.05
72.743	81.729
72.754	19.12
72.759	234.97
72.761	84.811
72.763	46.497
72.772	117.95
72.805	87.899
72.805	-2.4239
72.81	53.015
72.816	55.222
72.816	120.31
72.82	27.405
72.825	38.175
72.839	11.92
72.857	52.177
72.862	116.59
72.862	39.415
72.867	58.135
72.867	146.9
72.868	107.36
72.877	45.046
72.877	115.46
72.879	120.37
72.882	60.884
72.892	83.886
72.904	82.883
72.907	64.799
72.92	92.373
72.923	79.809
72.926	259.14
72.931	146.48
72.934	80.944
72.937	40.964
72.941	73.409
72.942	108.05
72.942	113.49
72.954	118.62
72.955	138.22
72.959	73.917
72.961	61.951
72.973	173.83
72.976	83.28
72.977	78.204
72.977	80.739
72.978	114.06
72.982	99.298
72.99	97.825
72.991	66.275
72.999	45.433
73.002	102.53
73.003	144
73.014	119.44
73.015	90.091
73.018	56.13
73.025	164.34
73.031	36.975
73.034	50.511
73.045	56.843
73.05	26.404
73.052	72.803
73.054	90.688
73.059	90.899
73.06	90.375
73.062	73.09
73.082	100.2
[truncated: 18,483 more rows]

## Sheet: Fig. 2e
Quantified drop-off product of TAMRA probe in Nalm6-Cas9
		sgCRLF2-1						sgCRLF2-3
PROBE	FAM	TAMRA	CY5	SUN		PROBE	FAM	TAMRA	CY5	SUN
biological replicate #1	0	13.678	0.116	0		biological replicate #1	0.236	4.363	0.118	0.19622
biological replicate #2	0.115	8.76	0	0.15364		biological replicate #2	0.232	2.206	0	0.425628
biological replicate #3	0	12.227	0	0		biological replicate #3	0.2354	4.351	0	0.117721

## Sheet: Fig. 3a
AICDA qPCR relative expression analysis on Nalm6-AID Cell Line
Normalized to 0 ng/mL of Dox.
Doxycycline (ng/mL)	0	100	250	500
Biological Replicate #1	0.87215	60.9361	87.3294	82.6565
Biological Replicate #2	1.1309	80.284	64.8201	101.12
Biological Replicate #3	1.09526	88.6227	66.8104	96.1342
Biological Replicate #4	1.0972	47.5005	96.2623	94.9731
Biological Replicate #5	1.02104	42.7233	100.13	91.2332
Biological Replicate #6	0.97237	69.2887	92.2982	143.411

## Sheet: Fig. 3b, Suppl. Fig. 2 and 4
Original uncropped western blot of docycycline dose response in Nalm6-AID (Fig. 3b)
Original uncropped western blot of constitutively active Cas9 in Nalm6-Cas9 (Supplememntary Figure 2)
Original uncropped western blot of docycycline 120hr. time course in Nalm6-AID (Supplementary Figure 4)

## Sheet: Fig. 3c-d
Quantified dPCR drop-off product for each probe in Nalm6-AID cells treated with different concentrations of doxycycline.
N=3 biological replicates. (i-iii) represent technical replicates.
		CRLF2
		FAM									TAMRA									Cy5									SUN
		Biological Replicate #1			Biological Replicate #2			Biological Replicate #3			Biological Replicate #1			Biological Replicate #2			Biological Replicate #3			Biological Replicate #1			Biological Replicate #2			Biological Replicate #3			Biological Replicate #1			Biological Replicate #2			Biological Replicate #3
	dPCR reaction	i	ii	iii	i	ii	iii	i	ii	iii	i	ii	iii	i	ii	iii	i	ii	iii	i	ii	iii	i	ii	iii	i	ii	iii	i	ii	iii	i	ii	iii	i	ii	iii
Dox (ng/mL)	0	0.2412	0.659231	1.04292	0.11936	0.501065	0.502171	0.248	0.382379	0.63059	0	1.45031	0.912829	0.11936	0.501127	0.627758	0.2481	0.255062	0.376312	0.12064	0.395203	0.130481	0	0.626332	0.12565	0.12405	0.25548	0	0.12059	0.131688	0.2608	0.11938	0.66804	0.251103	0.24804	0.42492	0.54332
	100	0.37349	0.125242	0.257748	0.3665	0.376871	1.25256	0.24627	0.514903	0.383246	0.37349	0.37571	0.257536	0.4884	1.00499	0.751708	0.36938	0.386307	0.383395	0.37354	1.12718	0.257929	0.12214	0.377107	0.250715	0.36958	0.773414	0.511883	0.083005	0	0.12886	0.16284	0.25125	0.37584	0.12313	0.25748	0.127772
	250	0.6256	1.2952	0.791761	0.49966	1.33579	0.657373	0.3957	0.502789	0.384284	0.49852	0.906753	0.923756	0.2571	1.06888	0.920361	0.9232	0.502968	0.896841	0.4985	1.03434	0.264073	0	0.534978	0.526696	0.79223	0.503366	0.384713	0.49853	0.12932	0.65983	0.12493	0.26722	0.26296	0	0.33526	0.25624
	500	0.5105	0.922908	0.262714	2.3986	1.46419	0.65807	0.7636	0.629032	0.249898	0.6382	1.97722	1.44538	2.7576	0.399438	0.789767	0.8909	0.629051	0.374871	0.6382	0.39467	0.788369	0.83977	1.19893	1.18505	0.5096	0.125951	0.500069	0.2553	0.13154	0.70051	0.51974	0.66566	0	0.25455	0.25516	0.249914
		BCL2
		FAM									Cy5									HEX
		Biological Replicate #1			Biological Replicate #2			Biological Replicate #3			Biological Replicate #1			Biological Replicate #2			Biological Replicate #3			Biological Replicate #1			Biological Replicate #2			Biological Replicate #3
	dPCR reaction	i	ii	iii	i	ii	iii	i	ii		i	ii	iii	i	ii	iii	i	ii		i	ii	iii	i	ii	iii	i	ii
Dox (ng/mL)	0	0.3764	1.25767	0.563892	0.7784	2.25197	0.791275	1.06	1.20834		0.12551	0.559297	0.705066	0.2594	1.06091	0.263866	0.9318	0.537115		0.250911	0.139789	0.70483	1.0376	0.39755	0.65938	0	0.671344
	100	1.0335	1.45572	1.03976	1.43563	1.98161	2.54337	0.9	1.2123		0.51709	0.793779	0	1.30496	1.18961	0.937457	1.027	0.84109		0.45155	0.52923	0.12999	0.3481	0.92504	0.93743	0.38516	0.5606
	250	2.37	1.78873	1.24679	1.45965	1.71355	2.76939	1.8296	0.830356		0.529	0.688302	0.969819	1.45975	0.99992	1.89586	0.7046	1.24531		0.3967	0.75695	0.41558	0.72989	0.8571	0.6563	0.63345	0.276804
	500	1.20896	1.80454	1.26702	3.04	1.29525	1.44416	1.75247	1.75951		0.5375	0.971522	0.704225	2.92	1.29512	1.58977	0.5397	0.541672		0.67169	0.138817	0.140819	1.09477	0.50373	0.64982	0.67432	0.54155
		Graphs plotted in Prism 10

## Sheet: Fig. 3e-f
Quantified dPCR drop-off product for each probe in Nalm6-AID cells treated with 1µg/mL of doxycline over a 5-day time period
N=4 biological replicates.
		CRLF2
		FAM				TAMRA				Cy5				SUN
		Biological Replicate				Biological Replicate				Biological Replicate				Biological Replicate
		#1	#2	#3	#4	#1	#2	#3	#4	#1	#2	#3	#4	#1	#2	#3	#4
hours post-induction with 1µg/mL of doxycline	0	0.24456	0.65478	1.008	1.29077	0.36684	0.52392	0.88207	0.12912	0.36681	0.392918	0.75612	0.64587	0.040732	0.261833	0.504082	0.257713
	24	0.47711	0.47996	0.36335	0.24897	0.59638	0.119995	0.48449	0.49787	0.238577	0.119995	0.36338	0.485691	0	0	0.120993	0
	48	0.75468	0.721419	0.90916	1.3995	1.50927	0.120266	1.16895	0.5091	0.754705	0.12007	0.64958	0.890767	0.16769	0.200116	0.736011	0.381684
	72	1.09489	1.44624	1.66825	1.29841	1.09495	1.68716	1.6685	1.29852	0.486729	0.602778	0.898506	0.129884	0.485884	0.84223	0.385095	0.519245
	96	1.5047	1.53605	1.53793	0.355573	1.38071	2.17633	1.53799	0.474131	0.25088	1.15235	0.769783	0.237062	0	0.938811	0.384146	0.474094
	120	1.48649	1.56932	0.627078	1.5391	1.36269	2.1729	1.25404	0.769799	0.495656	0.724499	1.00419	0.770683	0.2483	0.88494	0.250145	0
		BCL2
		FAM				Cy5				HEX
		Biological Replicate				Biological Replicate				Biological Replicate
		#1	#2	#3	#4	#1	#2	#3	#4	#1	#2	#3	#4
hours post-induction with 1µg/mL of doxycline	0	0.494049	0.7985	1.14435	1.59165	0.247089	0.93161	0.508992	0.928781	0.308786	0.532385	0.317618	0.663328
	24	0.598931	1.09658	1.34386	1.33629	0.4791	0.121855	0.488877	0.60752	0.23951	0.304352	0.549862	0.243034
	48	1.2561	1.56237	0.907532	1.66411	0.753707	1.2019	0.388991	0.768217	0.439629	0.540836	0.388767	0.512222
	72	0.842928	1.78561	2.1983	1.17881	0.481689	1.42978	1.29324	1.04902	0.481071	0.17862	0.323482	0.130947
	96	1.75343	3.72713	1.88089	1.29896	1.37814	1.02883	1.25429	0.590491	1.31558	1.86408	1.25434	0.76763
	120	1.38091	2.32231	1.74774	1.89583	1.38057	1.83316	0.998884	1.26452	0.941269	1.10002	0.749196	1.14044
		Graphs plotted in Prism 10

## Sheet: Fig. 3g
Indels from amplicon sequencing data of CRLF2 ABC in Nalm6 overlaid with Nalm6-AID after 120-hr induction with 1µg/mL of DOX (normalized to Nalm6)
Indel analysis done by Azenta
	Nalm6			Nalm6-AID + 120hr. induction with 1µg/mL of DOX
sequence	deletions	insertions		deletions normalized	insertions normalized
G	1	0		2	0
A	4	0		40	0
A	1	1		1	0
A	1	0		1	0
A	1	0		2	0
C	1	0		15	0
C	2	0		20	0
T	2	0		26	0
C	2	0		30	0
C	2	0		27	0
T	2	1		31	0
A	2	0		32	0
T	2	1		35	0
A	103	0		0	0
G	104	0		0	0
G	332	0		0	0
T	337	0		0	0
A	360	1		10	0
A	366	1		123	0
T	369	0		124	0
G	396	0		175	1
T	441	0		170	0
G	458	1		176	0
T	461	1		185	2
A	486	0		296	0
A	473	0		224	0
A	480	0		219	0
C	495	0		252	0
A	505	0		267	0
T	506	0		279	0
C	641	0		212	0
G	692	0		190	0
T	694	0		198	0
G	700	0		216	1
A	702	0		219	0
C	706	0		238	0
C	705	1		228	1
A	711	0		261	1
G	710	0		293	2
A	711	0		312	0
A	711	0		298	0
A	713	0		307	1
T	714	0		313	2
C	719	1		342	0
C	726	1		340	0
T	729	0		362	0
G	741	0		389	0
G	808	0		360	0
A	811	0		375	0
G	821	0		390	1
A	828	0		405	0
T	830	0		409	1
C	828	0		459	0
C	828	0		440	0
A	832	0		459	0
C	831	0		468	0
G	827	0		478	0
A	805	0		504	0
A	694	0		538	0
G	193	1		824	0
G	166	0		818	1
C	139	0		694	0
A	104	0		486	0
A	101	0		488	0
C	82	0		429	2
T	55	0		389	0
A	45	0		362	0
C	42	0		342	1
A	44	0		322	0
A	37	0		306	0
A	37	0		293	1
G	37	0		287	1
A	33	0		252	0
C	27	0		249	0
T	21	0		237	0
A	16	0		212	0
T	12	0		210	0
G	12	0		196	0
A	20	0		202	0
A	11	1		191	4
G	14	0		193	0
G	10	1		165	0
G	9	1		130	2
A	12	0		131	0
A	8	0		123	1
A	8	4		119	0
C	9	0		119	0
T	7	1		115	0
A	9	0		111	0
C	9	0		108	0
A	4	0		113	2
G	2	0		101	0
A	1	0		102	0
A	1	0		92	0
G	1	0		85	1
T	1	1		86	0
G	3	0		87	0
G	2	0		83	2
T	4	0		112	0
T	1	0		93	0
T	1	0		91	0
T	0	0		91	0
C	1	0		93	1
T	6	0		114	1
T	0	40		94	138
A	509	0		1546	0
A	7	0		116	0
A	0	0		92	1
A	0	0		93	0
A	0	0		94	0
A	0	0		94	1
A	0	0		100	0
T	3	0		109	0
A	2	0		101	0
T	2	0		102	0
A	2	0		103	0
C	2	0		101	0
A	3	0		99	1
G	2	0		102	0
G	1	0		102	0
C	1	0		106	0
T	1	0		106	0
A	1	6		106	24
T	75	0		356	2
T	1	0		103	0
T	1	0		101	0
T	1	0		101	0
T	1	0		101	0
A	2	0		100	0
G	2	0		94	0
A	2	0		91	1
G	1	0		93	0
T	3	0		96	1
G	2	2		104	7
T	3209	0		317	3
T	1	0		107	1
T	0	0		87	0
T	1	0		84	0
T	1	0		85	0
A	2	0		102	0
G	2	0		85	0
G	1	0		84	1
T	26	0		181	0
T	1	0		80	0
T	1	0		80	0
A	1	0		79	0
G	1	0		77	0
A	1	0		74	1
G	1	0		74	0
C	1	0		74	0
A	8	0		109	0
A	1	0		74	0
A	1	0		73	0
A	1	0		70	0
T	4	0		76	0
T	1	0		65	0
T	1	0		64	0
G	1	0		62	0
C	2	0		62	0
A	2	0		60	2
G	2	1		60	0
A	4	0		63	0
A	2	0		57	0
A	3	0		55	0
G	3	0		56	0
T	3	0		55	0
A	3	0		55	0
C	3	0		54	0
A	3	0		51	0
G	3	0		49	0
A	3	0		53	0
A	3	0		44	0
A	3	0		42	0
G	3	0		39	0
T	3	0		38	0
T	3	0		37	0
C	3	0		32	0
T	7	0		23	2
T	5	0		51	0
A	5	0		50	0
T	6	0		16	0
A	7	0		14	1
T	8	0		15	0
A	11	0		11	0
T	14	0		9	0
C	22	0		10	0
C	23	0		3	0
T	23	0		2	0
C	25	0		0	0
T	26	0		1	1
C	76	0		80	0
C	20	0		14	1
C	20	0		0	0
C	20	0		0	3
A	21	0		0	0
G	20	0		0	0
C	20	0		0	0
T	20	0		0	0
C	20	0		0	0
A	20	0		0	0
C	20	0		0	0
A	20	0		0	0
G	20	0		0	0
C	19	0		0	0
T	20	0		3	0
T	19	0		0	0
C	19	0		0	0
G	19	0		0	0
T	19	0		0	0

## Sheet: Fig. 4a-b
CRLF2 and AICDA qPCR relative expression analysis on diagnosed patient material
Normalized to patient Ph+-3
CRLF2
	Ph-Like						Ph+				ALL
	Ph-Like-1	Ph-Like-2	Ph-Like-3	Ph-Like-4	Ph-Like-6	Ph-Like-9	Ph+-1	Ph+-2	Ph+-3	Ph+-4	ALL-1	ALL-2
Technical Replicate #1	1684.99	2931.24	107.849	309.975	67.3967	146.192	24.8427	709.141	0.982826	16.857	846.985	10.8521
Technical Replicate #2	1680.82	2772.07	135.084	316.365	76.1842	124.713	20.6789	761.669	1.10346	19.4085	761.23	11.8709
Technical Replicate #3	1586.09	3125.74					19.8916	855.994	0.922073	17.2961	764.745	13.3468
Technical Replicate #4									1.07989
Technical Replicate #5									0.926017
AICDA
	Ph-Like						Ph+				ALL
	Ph-Like-1	Ph-Like-2	Ph-Like-3	Ph-Like-4	Ph-Like-6	Ph-Like-8	Ph+-1	Ph+-2	Ph+-3	Ph+-4	ALL-1	ALL-2
Technical Replicate #1	288.371	1.66244	0.294924	2.43514	12.3252	0.353821	0.72276	16.5657	1.02484	4.49493	0.69431	0.671019
Technical Replicate #2	288.191	0.717797	0.6517	0.152278	15.3029	0.311333	0.175923	14.3936	0.492739	1.24449	0.32599	0.272009
Technical Replicate #3	302.696	1.60209					0.822752	27.1551	1.98028		0.493978	0.428707
Technical Replicate #4									1.66909
Technical Replicate #5									0.599129
Technical Replicate #6									0.534386
Technical Replicate #7									1.87131

[truncated: 2 more sheets: Fig. 5a-b, Suppl. Fig. 7, Fig. 5e-f]
